# Supplementary material for: ZIP1+ fibroblasts protect lung cancer against chemotherapy via connexin-43 mediated intercellular Zn2+ transfer
Source: Nat Commun. 2022 Oct 7;13:5919. doi: 10.1038/s41467-022-33521-4 (PMC9547061; doi:10.1038/s41467-022-33521-4)
Supplement: Supplementary file 4 — Supplementary Data 1 [file 41467_2022_33521_MOESM4_ESM.xlsx]

## Sheet: Sheet1
Supplementary Data 1. Enrichment analysis of whole clusters-specific markers based on current pathway databases (KEGG and GO)
Listed are different pathway databases, clusters, functional pathways, the total number of pathway genes, the total number of genes in individual cluster, the overlapped gene numbers and names, enrichment fold, Fisher exact test derived P values and Benjamini–Hochberg false discovery rate (BH FDR with cutoff of 0.05). The list is sorted by databases, the clusters and then by the P values.
Cluster	Functional Pathway	#genes in the pathway	#genes in the cluster	#genes overlapped	Genes overlapped	Enrichment fold	P value	BH FDR
KEGG database
0	KEGG_Thyroid hormone signaling pathway	120	2	2	Actb,Notch2	74.2833	0.000179735	0.00593124
3	KEGG_Oocyte meiosis	119	42	9	Ccnb1,Ccnb2,Cdc20,Cdk1,Mad2l1,Sgo1,Pttg1,Plk1,Calm1	16.0516	3.05801e-09	2.81337e-07
3	KEGG_Cell cycle	123	42	8	Ccna2,Ccnb1,Ccnb2,Cdc20,Cdk1,Mad2l1,Pttg1,Plk1	13.8041	8.33207e-08	3.83275e-06
3	KEGG_Progesterone-mediated oocyte maturation	90	42	7	Ccna2,Ccnb1,Ccnb2,Cdk1,Kif22,Mad2l1,Plk1	16.5074	1.70996e-07	5.24387e-06
3	KEGG_Gap junction	86	42	6	Tuba1b,Cdk1,Tubb6,Tubb4b,Tubb5,Tuba1c	14.8073	2.68537e-06	6.17636e-05
3	KEGG_Human T-cell leukemia virus 1 infection	247	42	7	Ccna2,Ccnb2,Cdc20,Mad2l1,Ran,Pttg1,Ranbp1	6.01484	0.000135639	0.00249576
3	KEGG_Parkinson disease	247	42	6	Tuba1b,Tubb6,Tubb4b,Tubb5,Tuba1c,Calm1	5.15558	0.000967495	0.0148349
3	KEGG_Phagosome	182	42	5	Tuba1b,Tubb6,Tubb4b,Tubb5,Tuba1c	5.83072	0.00154844	0.0186889
3	KEGG_Cellular senescence	184	42	5	Ccna2,Ccnb1,Ccnb2,Cdk1,Calm1	5.76734	0.00162512	0.0186889
3	KEGG_FoxO signaling pathway	131	42	4	Ccnb1,Ccnb2,Plk4,Plk1	6.48055	0.00323684	0.0330877
3	KEGG_Apoptosis	136	42	4	Birc5,Tuba1b,Lmnb1,Tuba1c	6.2423	0.00370315	0.034069
3	KEGG_p53 signaling pathway	72	42	3	Ccnb1,Ccnb2,Cdk1	8.84325	0.00462901	0.0387154
3	KEGG_Salmonella infection	253	42	5	Tuba1b,Tubb6,Tubb4b,Tubb5,Tuba1c	4.19443	0.00638799	0.0471477
3	KEGG_Alzheimer disease	369	42	6	Tuba1b,Tubb6,Tubb4b,Tubb5,Tuba1c,Calm1	3.45103	0.00717466	0.0471477
3	KEGG_Amyotrophic lateral sclerosis	369	42	6	Tuba1b,Tubb6,Tubb4b,Tubb5,Srsf7,Tuba1c	3.45103	0.00717466	0.0471477
3	KEGG_Prion disease	268	42	5	Tuba1b,Tubb6,Tubb4b,Tubb5,Tuba1c	3.95967	0.00810814	0.0497299
4	KEGG_Staphylococcus aureus infection	124	41	8	C1qb,C1qc,C1qa,C5ar1,Fcgr2b,Fcgr3,Itgam,Itgb2	14.0268	7.26958e-08	5.45219e-06
4	KEGG_Complement and coagulation cascades	93	41	7	C1qb,C1qc,C1qa,F13a1,C5ar1,Itgam,Itgb2	16.3645	1.80341e-07	6.7628e-06
4	KEGG_Tuberculosis	180	41	8	Fcer1g,Ctss,Mrc1,Coro1a,Fcgr2b,Fcgr3,Itgam,Itgb2	9.66287	1.27939e-06	2.60775e-05
4	KEGG_Phagosome	182	41	8	Ctss,Mrc1,Coro1a,Fcgr2b,Fcgr3,Itgam,Ncf4,Itgb2	9.55669	1.3908e-06	2.60775e-05
4	KEGG_Chemokine signaling pathway	192	41	7	Pf4,Cxcl2,Ccl6,Ccl9,Rac2,Cxcl3,Cxcl16	7.92658	2.33086e-05	0.000309887
4	KEGG_Pertussis	77	41	5	C1qb,C1qc,C1qa,Itgam,Itgb2	14.1178	2.4791e-05	0.000309887
4	KEGG_Viral protein interaction with cytokine and cytokine receptor	95	41	5	Pf4,Cxcl2,Ccl6,Ccl9,Cxcl3	11.4429	6.84192e-05	0.000733063
4	KEGG_Amoebiasis	107	41	5	Arg1,Cxcl2,Cxcl3,Itgam,Itgb2	10.1596	0.000120557	0.00113023
4	KEGG_Legionellosis	61	41	4	Cxcl2,Cxcl3,Itgam,Itgb2	14.2567	0.000166334	0.00138611
4	KEGG_Osteoclast differentiation	128	41	5	Tyrobp,Fcgr2b,Fcgr3,Spi1,Ncf4	8.49276	0.000279523	0.00187531
4	KEGG_Leishmaniasis	70	41	4	Fcgr3,Itgam,Ncf4,Itgb2	12.4237	0.00028365	0.00187531
4	KEGG_Lysosome	131	41	5	Ctss,Laptm5,Lgmn,Cd68,Ctsh	8.29827	0.000311264	0.00187531
4	KEGG_Cytokine-cytokine receptor interaction	292	41	7	Pf4,Cxcl2,Ccl6,Csf2rb,Ccl9,Cxcl3,Cxcl16	5.21199	0.000325053	0.00187531
4	KEGG_Leukocyte transendothelial migration	118	41	4	Rac2,Itgam,Ncf4,Itgb2	7.36999	0.00202504	0.0108484
4	KEGG_Natural killer cell mediated cytotoxicity	121	41	4	Fcer1g,Tyrobp,Rac2,Itgb2	7.18726	0.00221971	0.0109757
4	KEGG_Neutrophil extracellular trap formation	205	41	5	C5ar1,Rac2,Itgam,Ncf4,Itgb2	5.3028	0.00234147	0.0109757
4	KEGG_Fc epsilon RI signaling pathway	66	41	3	Fcer1g,Alox5ap,Rac2	9.88248	0.00338085	0.014125
4	KEGG_Apoptosis	136	41	4	Ctss,Csf2rb,Bcl2a1b,Ctsh	6.39455	0.00339	0.014125
4	KEGG_Acute myeloid leukemia	70	41	3	Bcl2a1b,Spi1,Itgam	9.31777	0.00399326	0.0157629
4	KEGG_Coronavirus disease - COVID-19	247	41	5	C1qb,C1qc,C1qa,F13a1,C5ar1	4.40111	0.00520584	0.0195219
4	KEGG_Prion disease	268	41	5	C1qb,C1qc,C1qa,Rac2,Ncf4	4.05624	0.0073184	0.0249765
4	KEGG_Rheumatoid arthritis	87	41	3	Cxcl2,Cxcl3,Itgb2	7.49706	0.00732645	0.0249765
4	KEGG_IL-17 signaling pathway	91	41	3	Cxcl2,S100a8,Cxcl3	7.16752	0.00829144	0.0270373
4	KEGG_Chagas disease	103	41	3	C1qb,C1qc,C1qa	6.33247	0.0116207	0.0363146
4	KEGG_NF-kappa B signaling pathway	105	41	3	Cxcl2,Bcl2a1b,Cxcl3	6.21185	0.0122402	0.0367206
5	KEGG_Cell adhesion molecules	174	22	6	Cldn5,Cdh5,H2-K1,Pecam1,Cd34,Jam2	13.9718	2.92102e-06	0.000292102
5	KEGG_Leukocyte transendothelial migration	118	22	4	Cldn5,Cdh5,Pecam1,Jam2	13.735	0.00017752	0.00887602
5	KEGG_Proximal tubule bicarbonate reclamation	22	22	2	Aqp1,Car4	36.8347	0.00130366	0.0434554
6	KEGG_PI3K-Akt signaling pathway	359	90	16	Nr4a1,Lama2,Col4a1,Pdgfrb,Il6,Thbs1,Col4a2,Angpt2,Itga1,Col6a3,Pik3r1,Gngt2,Cdkn1a,Gng11,Pdgfa,Ddit4	4.41424	4.83885e-07	0.000103551
6	KEGG_Focal adhesion	201	90	11	Lama2,Col4a1,Pdgfrb,Thbs1,Col4a2,Itga1,Col6a3,Pik3r1,Jun,Pdgfa,Myl9	5.42034	5.11278e-06	0.000376873
6	KEGG_Relaxin signaling pathway	129	90	9	Ednrb,Col4a1,Col4a2,Pik3r1,Gngt2,Gng11,Jun,Fos,Acta2	6.91008	5.52947e-06	0.000376873
6	KEGG_MAPK signaling pathway	294	90	13	Nr4a1,Hspb1,Pdgfrb,Gadd45b,Angpt2,Hspa1a,Gadd45g,Jun,Fos,Pdgfa,Dusp1,Rasgrp2,Dusp2	4.37952	7.04435e-06	0.000376873
6	KEGG_Small cell lung cancer	93	90	7	Lama2,Col4a1,Col4a2,Gadd45b,Pik3r1,Cdkn1a,Gadd45g	7.45496	3.95886e-05	0.00169439
6	KEGG_Melanoma	72	90	6	Pdgfrb,Gadd45b,Pik3r1,Cdkn1a,Gadd45g,Pdgfa	8.2537	8.19629e-05	0.00279968
6	KEGG_Glioma	74	90	6	Pdgfrb,Gadd45b,Pik3r1,Cdkn1a,Gadd45g,Pdgfa	8.03063	9.56265e-05	0.00279968
6	KEGG_Epstein-Barr virus infection	231	90	10	Il6,Gadd45b,Tnfaip3,Pik3r1,Isg15,Cdkn1a,Gadd45g,Hes1,Jun,H2-D1	4.28764	0.000104661	0.00279968
6	KEGG_ECM-receptor interaction	88	90	6	Lama2,Col4a1,Thbs1,Col4a2,Itga1,Col6a3	6.75303	0.000249879	0.00511271
6	KEGG_Colorectal cancer	88	90	6	Gadd45b,Pik3r1,Cdkn1a,Gadd45g,Jun,Fos	6.75303	0.000249879	0.00511271
6	KEGG_Human papillomavirus infection	362	90	12	Lama2,Col4a1,Pdgfrb,Thbs1,Col4a2,Itga1,Col6a3,Pik3r1,Isg15,Cdkn1a,Hes1,H2-D1	3.28324	0.000262803	0.00511271
6	KEGG_Kaposi sarcoma-associated herpesvirus infection	225	90	9	Il6,Angpt2,Pik3r1,Gngt2,Cdkn1a,Gng11,Jun,H2-D1,Fos	3.96178	0.000424148	0.00737135
6	KEGG_Choline metabolism in cancer	98	90	6	Pdgfrb,Plpp3,Pik3r1,Jun,Fos,Pdgfa	6.06395	0.000447792	0.00737135
6	KEGG_AGE-RAGE signaling pathway in diabetic complications	101	90	6	Col4a1,Il6,Col4a2,Pik3r1,Egr1,Jun	5.88383	0.000526274	0.00804447
6	KEGG_Breast cancer	147	90	7	Gadd45b,Pik3r1,Cdkn1a,Gadd45g,Hes1,Jun,Fos	4.7164	0.000685243	0.00900195
6	KEGG_Fluid shear stress and atherosclerosis	147	90	7	Ass1,Pik3r1,Plat,Jun,Fos,Pdgfa,Dusp1	4.7164	0.000685243	0.00900195
6	KEGG_Amoebiasis	107	90	6	Hspb1,Lama2,Col4a1,Il6,Col4a2,Pik3r1	5.55389	0.000715108	0.00900195
6	KEGG_TNF signaling pathway	113	90	6	Il6,Tnfaip3,Pik3r1,Junb,Jun,Fos	5.259	0.000952652	0.011326
6	KEGG_Pertussis	77	90	5	Il6,Serping1,Pycard,Jun,Fos	6.43146	0.00104633	0.011785
6	KEGG_Rap1 signaling pathway	214	90	8	Pdgfrb,Thbs1,Angpt2,Pik3r1,Id1,Enah,Pdgfa,Rasgrp2	3.7026	0.0013865	0.0148356
6	KEGG_IL-17 signaling pathway	91	90	5	Il6,Tnfaip3,Fosb,Jun,Fos	5.442	0.00220532	0.0224327
6	KEGG_Ras signaling pathway	232	90	8	Pdgfrb,Angpt2,Pik3r1,Gngt2,Pla1a,Gng11,Pdgfa,Rasgrp2	3.41533	0.00230732	0.0224327
6	KEGG_Apoptosis	136	90	6	Gadd45b,Pik3r1,Sept4,Gadd45g,Jun,Fos	4.36961	0.00246359	0.0224327
6	KEGG_Cellular senescence	184	90	7	Il6,Gadd45b,Pik3r1,Cdkn1a,Zfp36l1,Gadd45g,H2-D1	3.768	0.00251582	0.0224327
6	KEGG_Endometrial cancer	58	90	4	Gadd45b,Pik3r1,Cdkn1a,Gadd45g	6.83065	0.00272059	0.0232882
6	KEGG_Prostate cancer	99	90	5	Pdgfrb,Pik3r1,Cdkn1a,Plat,Pdgfa	5.00224	0.00318475	0.0262129
6	KEGG_MicroRNAs in cancer	303	90	9	Timp3,Pdgfrb,Thbs1,Pik3r1,Cdkn1a,Pdgfa,Marcks,Spry2,Ddit4	2.94191	0.00339443	0.0268094
6	KEGG_Measles	146	90	6	Il6,Hspa1a,Tnfaip3,Pik3r1,Jun,Fos	4.07032	0.00350777	0.0268094
6	KEGG_Parathyroid hormone synthesis, secretion and action	108	90	5	Pde4b,Cdkn1a,Nr4a2,Egr1,Fos	4.58539	0.00462448	0.0341255
6	KEGG_p53 signaling pathway	72	90	4	Thbs1,Gadd45b,Cdkn1a,Gadd45g	5.50247	0.00592839	0.0403599
6	KEGG_Non-small cell lung cancer	72	90	4	Gadd45b,Pik3r1,Cdkn1a,Gadd45g	5.50247	0.00592839	0.0403599
6	KEGG_Thyroid cancer	37	90	3	Gadd45b,Cdkn1a,Gadd45g	8.03063	0.00603512	0.0403599
6	KEGG_Regulation of actin cytoskeleton	220	90	7	Pdgfrb,Itga1,Pik3r1,Tmsb4x,Enah,Pdgfa,Myl9	3.15141	0.006693	0.0434031
6	KEGG_Pancreatic cancer	76	90	4	Gadd45b,Pik3r1,Cdkn1a,Gadd45g	5.21287	0.00717136	0.0438478
6	KEGG_Chronic myeloid leukemia	76	90	4	Gadd45b,Pik3r1,Cdkn1a,Gadd45g	5.21287	0.00717136	0.0438478
6	KEGG_EGFR tyrosine kinase inhibitor resistance	79	90	4	Pdgfrb,Il6,Pik3r1,Pdgfa	5.01491	0.00820897	0.0487977
7	KEGG_ECM-receptor interaction	88	15	3	Col1a1,Col1a2,Col6a2	20.2591	0.000388243	0.00920165
7	KEGG_AGE-RAGE signaling pathway in diabetic complications	101	15	3	Col1a1,Mmp2,Col1a2	17.6515	0.000581894	0.00920165
7	KEGG_Protein digestion and absorption	108	15	3	Col1a1,Col1a2,Col6a2	16.5074	0.000707819	0.00920165
7	KEGG_Relaxin signaling pathway	129	15	3	Col1a1,Mmp2,Col1a2	13.8202	0.00118625	0.0115659
7	KEGG_Focal adhesion	201	15	3	Col1a1,Col1a2,Col6a2	8.86965	0.00420679	0.0268584
7	KEGG_Proteoglycans in cancer	205	15	3	Col1a1,Mmp2,Col1a2	8.69659	0.00444621	0.0268584
7	KEGG_Diabetic cardiomyopathy	211	15	3	Col1a1,Mmp2,Col1a2	8.44929	0.00482074	0.0268584
GO database
0	GO_appendage development	201	4	2	Notch2,Slc39a1	57.6468	0.000444026	0.0261236
0	GO_limb development	201	4	2	Notch2,Slc39a1	57.6468	0.000444026	0.0261236
0	GO_embryonic organ morphogenesis	316	4	2	Notch2,Slc39a1	36.6677	0.00109216	0.0261236
0	GO_marginal zone B cell differentiation	10	4	1	Notch2	579.35	0.00172507	0.0261236
0	GO_regulation of growth rate	10	4	1	Notch2	579.35	0.00172507	0.0261236
0	GO_medium-chain fatty acid metabolic process	10	4	1	Abhd2	579.35	0.00172507	0.0261236
0	GO_cellular response to electrical stimulus	10	4	1	Actb	579.35	0.00172507	0.0261236
0	GO_glomerulus morphogenesis	11	4	1	Notch2	526.682	0.00189745	0.0261236
0	GO_regulation of osteoclast development	11	4	1	Notch2	526.682	0.00189745	0.0261236
0	GO_positive regulation of keratinocyte proliferation	12	4	1	Notch2	482.792	0.00206981	0.0261236
0	GO_left/right axis specification	12	4	1	Notch2	482.792	0.00206981	0.0261236
0	GO_renal filtration cell differentiation	13	4	1	Notch2	445.654	0.00224215	0.0261236
0	GO_glomerular visceral epithelial cell differentiation	13	4	1	Notch2	445.654	0.00224215	0.0261236
0	GO_glomerular epithelial cell differentiation	13	4	1	Notch2	445.654	0.00224215	0.0261236
0	GO_catecholamine uptake	13	4	1	Actb	445.654	0.00224215	0.0261236
0	GO_cellular response to organic cyclic compound	482	4	2	Actb,Abhd2	24.0394	0.00251937	0.0261236
0	GO_glomerular epithelium development	15	4	1	Notch2	386.233	0.00258676	0.0261236
0	GO_postsynaptic actin cytoskeleton organization	15	4	1	Actb	386.233	0.00258676	0.0261236
0	GO_postsynaptic cytoskeleton organization	15	4	1	Actb	386.233	0.00258676	0.0261236
0	GO_embryonic organ development	490	4	2	Notch2,Slc39a1	23.6469	0.00260257	0.0261236
0	GO_response to wounding	495	4	2	Abhd2,Notch2	23.4081	0.00265524	0.0261236
0	GO_in utero embryonic development	498	4	2	Notch2,Slc39a1	23.2671	0.00268708	0.0261236
0	GO_response to progesterone	16	4	1	Abhd2	362.094	0.00275904	0.0261236
0	GO_osteoclast development	16	4	1	Notch2	362.094	0.00275904	0.0261236
0	GO_pulmonary valve morphogenesis	17	4	1	Notch2	340.794	0.00293129	0.0261236
0	GO_atrial septum morphogenesis	17	4	1	Notch2	340.794	0.00293129	0.0261236
0	GO_mature B cell differentiation involved in immune response	20	4	1	Notch2	289.675	0.0034479	0.0261236
0	GO_myeloid dendritic cell differentiation	20	4	1	Notch2	289.675	0.0034479	0.0261236
0	GO_pulmonary valve development	21	4	1	Notch2	275.881	0.00362006	0.0261236
0	GO_atrial septum development	21	4	1	Notch2	275.881	0.00362006	0.0261236
0	GO_zinc ion transmembrane transport	21	4	1	Slc39a1	275.881	0.00362006	0.0261236
0	GO_norepinephrine transport	22	4	1	Actb	263.341	0.0037922	0.0261236
0	GO_response to electrical stimulus	22	4	1	Actb	263.341	0.0037922	0.0261236
0	GO_left/right pattern formation	23	4	1	Notch2	251.891	0.00396432	0.0261236
0	GO_negative regulation of cyclin-dependent protein kinase activity	25	4	1	Actb	231.74	0.00430848	0.0261236
0	GO_glomerulus vasculature development	26	4	1	Notch2	222.827	0.00448053	0.0261236
0	GO_hepatocyte proliferation	26	4	1	Notch2	222.827	0.00448053	0.0261236
0	GO_epithelial cell proliferation involved in liver morphogenesis	26	4	1	Notch2	222.827	0.00448053	0.0261236
0	GO_regulation of bone development	26	4	1	Notch2	222.827	0.00448053	0.0261236
0	GO_mature B cell differentiation	27	4	1	Notch2	214.574	0.00465256	0.0261236
0	GO_renal system vasculature development	27	4	1	Notch2	214.574	0.00465256	0.0261236
0	GO_kidney vasculature development	27	4	1	Notch2	214.574	0.00465256	0.0261236
0	GO_liver morphogenesis	28	4	1	Notch2	206.911	0.00482456	0.0261236
0	GO_zinc ion transport	30	4	1	Slc39a1	193.117	0.0051685	0.0261236
0	GO_semi-lunar valve development	31	4	1	Notch2	186.887	0.00534044	0.0261236
0	GO_positive regulation of osteoclast differentiation	32	4	1	Notch2	181.047	0.00551236	0.0261236
0	GO_sperm capacitation	32	4	1	Abhd2	181.047	0.00551236	0.0261236
0	GO_regulation of keratinocyte proliferation	33	4	1	Notch2	175.561	0.00568425	0.0261236
0	GO_myeloid dendritic cell activation	34	4	1	Notch2	170.397	0.00585612	0.0261236
0	GO_cardiac atrium morphogenesis	34	4	1	Notch2	170.397	0.00585612	0.0261236
0	GO_neutral lipid catabolic process	34	4	1	Abhd2	170.397	0.00585612	0.0261236
0	GO_acylglycerol catabolic process	34	4	1	Abhd2	170.397	0.00585612	0.0261236
0	GO_regulation of actin cytoskeleton reorganization	35	4	1	Notch2	165.529	0.00602797	0.0261236
0	GO_acrosome reaction	36	4	1	Abhd2	160.931	0.0061998	0.0261236
0	GO_bone cell development	36	4	1	Notch2	160.931	0.0061998	0.0261236
0	GO_positive regulation of BMP signaling pathway	37	4	1	Notch2	156.581	0.0063716	0.0261236
0	GO_interleukin-4 production	37	4	1	Notch2	156.581	0.0063716	0.0261236
0	GO_epithelial cell differentiation involved in kidney development	37	4	1	Notch2	156.581	0.0063716	0.0261236
0	GO_placenta blood vessel development	37	4	1	Notch2	156.581	0.0063716	0.0261236
0	GO_dendritic cell differentiation	37	4	1	Notch2	156.581	0.0063716	0.0261236
0	GO_inflammatory response to antigenic stimulus	62	4	1	Notch2	93.4435	0.0106595	0.0352382
0	GO_synaptic vesicle endocytosis	63	4	1	Actb	91.9603	0.0108307	0.0352382
0	GO_presynaptic endocytosis	63	4	1	Actb	91.9603	0.0108307	0.0352382
0	GO_response to platelet aggregation inhibitor	67	4	1	Actb	86.4701	0.0115154	0.035858
0	GO_cranial skeletal system development	68	4	1	Slc39a1	85.1985	0.0116865	0.0359359
0	GO_negative regulation of protein binding	106	4	1	Actb	54.6557	0.0181724	0.0433311
0	GO_regulation of protein localization to plasma membrane	109	4	1	Actb	53.1514	0.0186831	0.0433311
0	GO_cell cycle arrest	138	4	1	Notch2	41.9819	0.0236094	0.0472188
2	GO_glial cell migration	59	30	4	Fn1,Matn2,Lrp1,Vcan	52.3706	9.88165e-07	0.0010099
2	GO_aorta morphogenesis	35	30	3	Col3a1,Lrp1,Sox4	66.2114	1.24593e-05	0.00424447
2	GO_neuroinflammatory response	61	30	3	Nupr1,Il33,Lrp1	37.9902	6.69737e-05	0.0118047
2	GO_peptide cross-linking	62	30	3	Col3a1,Dcn,Fn1	37.3774	7.03177e-05	0.0118047
2	GO_positive regulation of cellular catabolic process	351	30	5	Dcn,Nupr1,Il33,Lrp1,Hk2	11.0038	8.08542e-05	0.0118047
2	GO_positive regulation of chemokine secretion	15	30	2	Il33,Lrp1	102.996	0.000168336	0.0178598
2	GO_regulation of chemokine secretion	16	30	2	Il33,Lrp1	96.5583	0.000192229	0.0178598
2	GO_positive regulation of canonical Wnt signaling pathway	98	30	3	Wls,Dkk2,Sox4	23.6469	0.000274042	0.0215439
2	GO_positive regulation of ossification	103	30	3	Jund,Osr2,Cebpd	22.499	0.000317258	0.022673
2	GO_negative regulation of cell migration	267	30	4	Col3a1,Dcn,Il33,Lrp1	11.5725	0.000372934	0.022673
2	GO_response to wounding	495	30	5	Col3a1,Fn1,Neat1,Matn2,Lrp1	7.80269	0.000399329	0.022673
2	GO_type B pancreatic cell proliferation	27	30	2	Nupr1,Igfbp4	57.2198	0.000557315	0.0268734
2	GO_positive regulation of response to external stimulus	313	30	4	Fn1,Nupr1,Il33,Lrp1	9.87178	0.000678086	0.0272961
2	GO_positive regulation of peptide secretion	329	30	4	Wls,Il33,Lrp1,Sox4	9.39169	0.000816704	0.0304898
2	GO_cellular glucose homeostasis	159	30	3	Lrp1,Hk2,Sox4	14.5748	0.00112308	0.0382597
3	GO_chromosome segregation	313	89	31	Birc5,Cenpf,Racgap1,Cdca8,Ccnb1,Top2a,Smc4,Cdc20,Smc2,Nusap1,Cenpq,Kif22,Mki67,Kif2c,Mad2l1,Cenpe,Ndc80,Aurkb,Ran,Cenpw,Kif23,Incenp,Pmf1,Trip13,Sgo1,Knstrn,Pttg1,Cenph,Knl1,Spc25,Plk1	25.7886	1.04823e-35	1.23062e-32
3	GO_mitotic nuclear division	256	89	29	Birc5,Racgap1,Cdca8,Ccnb1,Smc4,Tpx2,Cdc20,Ube2c,Smc2,Kifc1,Nusap1,Kif22,Mki67,Kif2c,Mad2l1,Cenpe,Ndc80,Aurkb,Ran,Kif23,Incenp,Ube2s,Trip13,Sgo1,Knstrn,Kif20b,Pttg1,Plk1,Ranbp1	29.4964	4.44855e-35	2.6113e-32
3	GO_nuclear division	403	89	31	Birc5,Racgap1,Cdca8,Cks2,Ccnb1,Top2a,Smc4,Tpx2,Cdc20,Ube2c,Smc2,Kifc1,Nusap1,Kif22,Mki67,Kif2c,Mad2l1,Cenpe,Ndc80,Aurkb,Ran,Kif23,Incenp,Ube2s,Trip13,Sgo1,Knstrn,Kif20b,Pttg1,Plk1,Ranbp1	20.0294	3.01837e-32	1.18119e-29
3	GO_negative regulation of chromosome separation	42	89	9	Birc5,Ccnb1,Mad2l1,Cenpe,Ndc80,Aurkb,Trip13,Pttg1,Plk1	55.7961	4.82215e-14	2.57328e-12
3	GO_regulation of chromosome separation	62	89	9	Birc5,Ccnb1,Mad2l1,Cenpe,Ndc80,Aurkb,Trip13,Pttg1,Plk1	37.7974	2.06145e-12	6.3688e-11
3	GO_protein localization to chromosome, centromeric region	22	89	6	Cenpa,Cdk1,Cenpq,Ndc80,Aurkb,Knl1	71.0133	1.92005e-10	4.09843e-09
3	GO_meiotic nuclear division	174	89	9	Cks2,Top2a,Smc4,Cdc20,Smc2,Trip13,Sgo1,Pttg1,Plk1	13.468	2.34025e-08	3.92494e-07
3	GO_DNA repair	464	89	12	Hmgb1,Smc4,Pclaf,Smc2,Kif22,H2afx,Trip13,Nucks1,Hmgn1,Usp1,Pttg1,Lig1	6.73402	2.12074e-07	3.07376e-06
3	GO_regulation of ubiquitin protein ligase activity	21	89	4	Cdc20,Mad2l1,Ube2s,Plk1	49.5966	1.15712e-06	1.5437e-05
3	GO_anaphase-promoting complex-dependent catabolic process	13	89	3	Cdc20,Ube2c,Ube2s	60.0882	1.52305e-05	0.0001753
3	GO_meiosis I cell cycle process	112	89	5	Cks2,Top2a,Trip13,Pttg1,Plk1	11.6242	7.24223e-05	0.000752423
3	GO_response to UV	137	89	5	Pclaf,Pbk,Aurkb,Hmgn1,Usp1	9.50299	0.000187066	0.00181501
3	GO_histone phosphorylation	35	89	3	Ccna2,Ccnb1,Aurkb	22.3185	0.000327874	0.00296096
3	GO_regulation of binding	399	89	7	Hmgb2,Stmn1,Aurkb,Ran,Nucks1,Plk1,Calm1	4.56811	0.000872961	0.0074807
3	GO_positive regulation of oxidative phosphorylation	13	89	2	Ccnb1,Cdk1	40.0588	0.0011067	0.00928044
3	GO_serine family amino acid biosynthetic process	15	89	2	Phgdh,Psat1	34.7176	0.00148236	0.0121699
3	GO_regulation of development, heterochronic	15	89	2	Hmgn2,Hmgn1	34.7176	0.00148236	0.0121699
3	GO_female gamete generation	144	89	4	Ccnb1,Top2a,Trip13,Plk1	7.23283	0.00231966	0.0184006
3	GO_positive regulation of cardiac muscle cell proliferation	27	89	2	Ccnb1,Cdk1	19.2876	0.00480927	0.0364263
3	GO_regulation of cellular respiration	29	89	2	Ccnb1,Cdk1	17.9574	0.00553524	0.041129
3	GO_protein K11-linked ubiquitination	31	89	2	Ube2c,Ube2s	16.7988	0.00630818	0.0457148
3	GO_positive regulation of interferon-beta production	32	89	2	Hmgb2,Hmgb1	16.2739	0.00671202	0.0474693
3	GO_positive regulation of viral genome replication	33	89	2	Top2a,Nucks1	15.7807	0.00712732	0.0498064
4	GO_leukocyte chemotaxis	211	62	15	Fcer1g,Pf4,Cxcl2,Ccl6,Coro1a,C5ar1,Ccl9,S100a8,Rac2,Fcgr3,Lgmn,Cxcl3,Cxcl16,Itgam,Itgb2	26.5716	9.46327e-18	1.32675e-14
4	GO_myeloid leukocyte activation	211	62	11	Fcer1g,Tyrobp,C1qa,C5ar1,Rac2,Fcgr3,Clec4d,Spi1,Itgam,Cd300lf,Itgb2	19.4859	9.29313e-12	1.44766e-09
4	GO_cytokine-mediated signaling pathway	338	62	11	Fcer1g,Ecm1,Arg1,Pf4,Cxcl2,Ccl6,Csf2rb,Ccl9,Spi1,Cxcl3,Cd300lf	12.1642	1.41477e-09	1.98351e-07
4	GO_positive regulation of response to external stimulus	313	62	10	Fcer1g,Ctss,Arg1,C1qa,Alox5ap,C5ar1,S100a8,Rac2,Fcgr3,Lgmn	11.9417	1.0115e-08	1.2892e-06
4	GO_regulation of myeloid leukocyte mediated immunity	65	62	6	Fcer1g,Arg1,Rac2,Fcgr3,Itgam,Itgb2	34.5022	2.08999e-08	2.4418e-06
4	GO_myeloid leukocyte differentiation	216	62	8	Fcer1g,Tyrobp,C1qc,Pf4,Mafb,Spi1,Itgam,Cd300lf	13.8435	1.09811e-07	1.09967e-05
4	GO_phagocytosis	334	62	9	Fcer1g,Tyrobp,Coro1a,P2ry6,Fcgr2b,Fcgr3,Cd300lf,Ncf4,Itgb2	10.0718	2.49814e-07	2.06023e-05
4	GO_humoral immune response	355	62	9	C1qb,C1qc,C1qa,Pf4,Cxcl2,Fcna,Fcgr2b,Cxcl3,Cfp	9.47597	4.16737e-07	3.1483e-05
4	GO_antigen processing and presentation	109	62	6	Fcer1g,Ctss,Fcgr2b,Fcgr3,Psmb8,Cd68	20.5747	4.67723e-07	3.27874e-05
4	GO_response to lipoprotein particle	25	62	4	Fcer1g,Apoe,Cd68,Itgb2	59.8039	5.63184e-07	3.4618e-05
4	GO_neuron death	404	62	8	Tyrobp,C1qa,Cxcl2,Apoe,Coro1a,C5ar1,Fcgr2b,Lgmn	7.40147	1.18256e-05	0.000367968
4	GO_protein activation cascade	200	62	6	C1qb,C1qc,C1qa,Fcna,F13a1,Cfp	11.2132	1.57636e-05	0.000451031
4	GO_positive regulation of superoxide anion generation	20	62	3	Tyrobp,Itgam,Itgb2	56.0661	2.01247e-05	0.000512996
4	GO_synapse organization	447	62	8	Srgn,C1qb,C1qc,C1qa,Apoe,C5ar1,Fcgr2b,Lgmn	6.68947	2.4449e-05	0.000590992
4	GO_amyloid-beta clearance	29	62	3	Apoe,C5ar1,Itgb2	38.6663	6.34067e-05	0.0012013
4	GO_ERK1 and ERK2 cascade	323	62	6	Ccl6,Apoe,C5ar1,Ccl9,P2ry6,Ctsh	6.94317	0.000223221	0.00295241
4	GO_positive regulation of cytosolic calcium ion concentration	329	62	6	Cd52,Cxcl2,Coro1a,C5ar1,P2ry6,Cxcl3	6.81655	0.000246422	0.00319892
4	GO_glial cell activation	49	62	3	Tyrobp,C1qa,C5ar1	22.8841	0.000307753	0.00378483
4	GO_regulation of long-term synaptic potentiation	53	62	3	Tyrobp,Apoe,Lgmn	21.157	0.000388339	0.00442644
4	GO_leukotriene biosynthetic process	13	62	2	Ltc4s,Alox5ap	57.5037	0.000538998	0.00563936
4	GO_regulation of MHC class II biosynthetic process	13	62	2	Pf4,Spi1	57.5037	0.000538998	0.00563936
4	GO_neuroinflammatory response	61	62	3	Tyrobp,C1qa,C5ar1	18.3823	0.000587608	0.00610242
4	GO_killing by host of symbiont cells	16	62	2	Arg1,Pf4	46.7218	0.00082495	0.00771053
4	GO_response to acidic pH	19	62	2	Ctss,Lgmn	39.3447	0.00116949	0.00947762
4	GO_myeloid cell homeostasis	176	62	4	Fcer1g,Mafb,Fcgr2b,Spi1	8.49487	0.00127255	0.0102173
4	GO_positive regulation of protein localization to cell surface	22	62	2	Fcer1g,Tyrobp	33.9795	0.0015717	0.0112425
4	GO_postsynapse organization	191	62	4	Srgn,Apoe,Fcgr2b,Lgmn	7.82773	0.0017179	0.0119232
4	GO_plasma membrane invagination	198	62	4	Fcer1g,Fcgr2b,Fcgr3,Itgb2	7.55099	0.00195875	0.013077
4	GO_antimicrobial humoral immune response mediated by antimicrobial peptide	94	62	3	Pf4,Cxcl2,Cxcl3	11.929	0.00205566	0.0132441
4	GO_response to wounding	495	62	6	Fcer1g,Tyrobp,Pf4,Apoe,F13a1,Lcp1	4.5306	0.00206042	0.0132441
4	GO_respiratory burst	27	62	2	Rac2,Ncf4	27.687	0.00236771	0.0145593
4	GO_neuron projection organization	99	62	3	Apoe,Fcgr2b,Lgmn	11.3265	0.00238272	0.0145876
4	GO_regulation of neuroinflammatory response	29	62	2	C1qa,C5ar1	25.7775	0.00272932	0.0164184
4	GO_cytolysis	35	62	2	Lyz2,Pf4	21.3585	0.00395884	0.0215964
4	GO_regulation of postsynapse organization	124	62	3	Srgn,Apoe,Fcgr2b	9.04292	0.00449355	0.0239542
4	GO_protein homotrimerization	40	62	2	Arg1,Alox5ap	18.6887	0.00514538	0.0260427
4	GO_regulation of alcohol biosynthetic process	50	62	2	Apoe,P2ry6	14.951	0.00794356	0.036322
4	GO_negative regulation of peptide secretion	162	62	3	Srgn,Apoe,Ucp2	6.92174	0.00938102	0.041753
5	GO_regulation of angiogenesis	307	49	8	Lrg1,Aqp1,Flt1,Cdh5,Ecscr,Mmrn2,Cd34,Cd36	12.3241	2.43687e-07	0.000292668
5	GO_endothelial cell proliferation	143	49	5	Lrg1,Flt1,Egfl7,Scarb1,Cd34	16.5363	1.27829e-05	0.00511743
5	GO_plasma lipoprotein particle clearance	35	49	3	Gpihbp1,Scarb1,Cd36	40.5376	5.54385e-05	0.0113254
5	GO_Rho protein signal transduction	195	49	5	Pecam1,Rasip1,Adgrg1,Rnd1,Prex2	12.1266	5.658e-05	0.0113254
5	GO_regulation of lipid storage	42	49	3	Scarb1,Nfkbia,Cd36	33.7813	9.6233e-05	0.0137844
5	GO_apoptotic cell clearance	43	49	3	Scarb1,Cd36,Tgm2	32.9957	0.000103297	0.0137844
5	GO_regulation of lipid localization	145	49	4	Igfbp3,Scarb1,Nfkbia,Cd36	13.0466	0.00025034	0.0208728
5	GO_positive regulation of lipid metabolic process	156	49	4	Flt1,Adgrf5,Scarb1,Cd36	12.1266	0.000330711	0.0208728
5	GO_establishment or maintenance of actin cytoskeleton polarity	14	49	2	Aqp1,Rnd1	67.5627	0.000392147	0.0208728
5	GO_regulation of phospholipid metabolic process	70	49	3	Flt1,Adgrf5,Scarb1	20.2688	0.000440181	0.0208728
5	GO_leukocyte migration	340	49	5	Plvap,Flt1,Pecam1,Cd34,S1pr1	6.95498	0.0007414	0.0254406
5	GO_positive regulation of lipid localization	89	49	3	Scarb1,Nfkbia,Cd36	15.9418	0.000887838	0.0262592
5	GO_glomerular filtration	21	49	2	Aqp1,Adgrf5	45.0418	0.000896441	0.0262592
5	GO_protein-containing complex remodeling	21	49	2	Gpihbp1,Scarb1	45.0418	0.000896441	0.0262592
5	GO_wound healing	360	49	5	Aqp1,Pecam1,Cd34,Cd36,Vwf	6.56859	0.000957605	0.0268793
5	GO_acylglycerol homeostasis	35	49	2	Gpihbp1,Scarb1	27.0251	0.00249242	0.0451565
5	GO_triglyceride homeostasis	35	49	2	Gpihbp1,Scarb1	27.0251	0.00249242	0.0451565
5	GO_positive regulation of cytosolic calcium ion concentration involved in phospholipase C-activating G protein-coupled signaling pathway	36	49	2	S1pr1,Tgm2	26.2744	0.00263548	0.0451565
5	GO_negative regulation of lipid localization	41	49	2	Igfbp3,Nfkbia	23.0702	0.00340729	0.0499044
6	GO_negative regulation of protein phosphorylation	407	153	20	Hspb1,Timp3,Rgs2,Fabp4,Il6,Gadd45b,Pid1,Tnfaip3,Uchl1,Plpp3,Atf3,Cdkn1a,Pycard,Gadd45g,Jun,Dusp1,Trib1,Spry2,Ddit4,Dusp2	7.44295	3.20842e-12	9.39745e-09
6	GO_response to inorganic substance	493	153	19	Nr4a1,Cryab,Fabp4,Pdgfrb,Il6,Thbs1,Tnfaip3,Ass1,Selenop,Crip1,Nr4a2,Junb,Fosb,Cp,Jun,Fos,Rasgrp2,Loxl2,Rhob	5.83736	7.17219e-10	3.8284e-07
6	GO_regulation of smooth muscle cell proliferation	163	153	12	Rgs5,Pdgfrb,Il6,Thbs1,Apod,Tnfaip3,Adamts1,Pik3r1,Cdkn1a,Egr1,Jun,Trib1	11.1507	9.14948e-10	3.8284e-07
6	GO_negative regulation of response to external stimulus	336	153	15	Thbs1,Angpt2,Apod,Tnfaip3,Cd200,Tnfaip6,Serping1,Serpine2,Cdkn1a,Pycard,Metrnl,Pdgfa,Dusp1,Trib1,Lgals9	6.76179	7.03361e-09	2.28905e-06
6	GO_ameboidal-type cell migration	406	153	15	Ednrb,Sparc,Nr4a1,Hspb1,Thbs1,Angpt2,Adamts9,Pmp22,Anxa6,Cygb,Arhgdib,Jun,Acta2,Loxl2,Rhob	5.59596	8.56563e-08	1.9299e-05
6	GO_fat cell differentiation	238	153	11	Nr4a1,Steap4,Rgs2,Rarres2,Fabp4,Inhbb,Selenbp1,Zfp36l1,Nr4a2,Hes1,Metrnl	7.00044	5.51712e-07	8.50508e-05
6	GO_positive regulation of interleukin-1 production	54	153	6	Hspb1,App,Pycard,Egr1,Lgals9,Mndal	16.8293	1.49256e-06	0.000174868
6	GO_extracellular matrix organization	273	153	11	Col5a2,Col4a1,Il6,Col4a2,Olfml2b,Adamts9,Postn,Pmp22,App,Gpm6b,Loxl2	6.10295	2.1126e-06	0.00020626
6	GO_protein processing	239	153	10	Spon1,Thbs1,Serping1,Serpine2,Ece1,Pycard,Gas1,Cfh,Plat,Cpe	6.33741	4.46283e-06	0.000363101
6	GO_response to hypoxia	202	153	9	Cryab,Zfp36l1,Nr4a2,Ece1,Egr1,Plat,Tacc3,Loxl2,Ddit4	6.7484	8.21037e-06	0.000534404
6	GO_negative regulation of angiogenesis	112	153	7	Sparc,Thbs1,Col4a2,Angpt2,Adamts9,Adamts1,Spry2	9.4665	9.66816e-06	0.000589959
6	GO_negative regulation of immune system process	470	153	13	Thbs1,Apod,Tnfaip3,Cd200,Serping1,Pik3r1,Zfp36l1,Hes1,Tmem176b,Dusp1,Trib1,Lgals9,Tmem176a	4.18943	1.5169e-05	0.000753051
6	GO_response to glucocorticoid	85	153	6	Il6,Sult1a1,Ass1,Pik3r1,Zfp36l1,Ddit4	10.6916	2.1362e-05	0.000902119
6	GO_response to lipopolysaccharide	358	153	11	Ednrb,Il6,Pde4b,Tnfaip3,Slc11a1,Kcnj8,Pycard,Junb,Jun,Trib1,Lgals9	4.65392	2.71221e-05	0.00106954
6	GO_interleukin-10 secretion	12	153	3	Isg15,Pycard,Lgals9	37.866	5.94274e-05	0.00185173
6	GO_positive regulation of reactive oxygen species metabolic process	108	153	6	Pdgfrb,Il6,Thbs1,Pid1,Ass1,Cdkn1a	8.41467	8.25243e-05	0.00226424
6	GO_cellular response to extracellular stimulus	223	153	8	Inhbb,Postn,Angptl4,Atf3,Cdkn1a,Nr4a2,Jun,Fos	5.43369	0.000121368	0.00267283
6	GO_mating	56	153	4	Ednrb,Pmp22,Serpine2,App	10.8189	0.000513792	0.00811777
6	GO_macrophage migration	56	153	4	Ednrb,Rarres2,Thbs1,Cd200	10.8189	0.000513792	0.00811777
6	GO_ovulation	24	153	3	Inhbb,Adamts1,Plat	18.933	0.000515844	0.00811777
6	GO_protein homooligomerization	382	153	9	Steap4,Cryab,Gpx3,Angptl4,App,Anxa6,Pycard,Sept4,Marcks	3.56852	0.0010158	0.0132234
6	GO_blood circulation	479	153	10	Ednrb,Rgs2,Pde4b,F11r,Postn,Itga1,Pik3r1,Kcnj8,Ece1,Acta2	3.16209	0.00134155	0.016441
6	GO_regulation of DNA binding	129	153	5	Id3,Id1,Hes1,Jun,Lgals9	5.8707	0.00167663	0.0191084
6	GO_iron ion transport	38	153	3	Steap4,Slc11a1,Cp	11.9577	0.00200953	0.0214033
6	GO_regulation of macrophage migration	41	153	3	Rarres2,Thbs1,Cd200	11.0827	0.00250289	0.0246005
6	GO_relaxation of cardiac muscle	13	153	2	Rgs2,Pde4b	23.3022	0.00322033	0.0284966
6	GO_cellular response to environmental stimulus	292	153	7	Cryab,Pik3r1,Cdkn1a,Zfp36l1,Crip1,Egr1,Rhob	3.63099	0.00333389	0.0289761
6	GO_regulation of blood vessel diameter	160	153	5	Ednrb,Rgs2,Itga1,Ece1,Acta2	4.73325	0.00424809	0.0342773
6	GO_nuclear-transcribed mRNA catabolic process, deadenylation-dependent decay	50	153	3	Btg2,Zfp36l1,Exosc8	9.08784	0.00440713	0.0347938
6	GO_chaperone-mediated protein folding	52	153	3	Hspb1,Hspa1a,Dnajb1	8.73831	0.00492182	0.0370591
6	GO_adult locomotory behavior	109	153	4	Uchl1,Pmp22,App,Nr4a2	5.55831	0.00594507	0.0413613
6	GO_toll-like receptor 3 signaling pathway	18	153	2	Tnfaip3,Lgals9	16.8293	0.00618169	0.0419124
6	GO_long-chain fatty acid transport	58	153	3	Fabp4,Thbs1,Plin2	7.83435	0.00667709	0.044856
6	GO_neuroinflammatory response	61	153	3	Cd200,App,Jun	7.44905	0.00767708	0.0494201
7	GO_extracellular matrix organization	273	29	6	Col1a1,Mmp2,Col1a2,Fbln2,Crispld2,Pdpn	17.5627	9.57122e-07	0.00059351
7	GO_protein heterotrimerization	19	29	3	Col1a1,Col1a2,Col6a2	126.174	1.68441e-06	0.00059351
7	GO_extracellular structure organization	317	29	6	Col1a1,Mmp2,Col1a2,Fbln2,Crispld2,Pdpn	15.125	2.27689e-06	0.00059351
7	GO_tissue remodeling	192	29	5	Ctsk,Mmp2,Timp1,Sema3c,Tmem119	20.81	3.74394e-06	0.000731941
7	GO_collagen metabolic process	109	29	4	Col1a1,Ctsk,Mmp2,Col1a2	29.3249	1.0045e-05	0.00145782
7	GO_negative regulation of transmembrane receptor protein serine/threonine kinase signaling pathway	112	29	4	Nbl1,Htra3,Cilp,Fbn1	28.5394	1.11853e-05	0.00145782
7	GO_face morphogenesis	40	29	3	Col1a1,Mmp2,Crispld2	59.9328	1.68736e-05	0.00188502
7	GO_regulation of secondary metabolic process	15	29	2	Hsd11b1,a	106.547	0.000157172	0.00558677
7	GO_response to wounding	495	29	5	Col1a1,Mmp2,Timp1,Pdpn,Klf4	8.07175	0.000338671	0.00980892
7	GO_negative regulation of cellular component movement	315	29	4	Nbl1,Timp1,Sema3c,Klf4	10.1473	0.000608294	0.0153447
7	GO_negative regulation of locomotion	331	29	4	Nbl1,Timp1,Sema3c,Klf4	9.65684	0.000732131	0.0163625
7	GO_female pregnancy	160	29	3	Mmp2,Timp1,Il11ra1	14.9832	0.00103441	0.0205893
7	GO_negative regulation of endopeptidase activity	178	29	3	Serpina3n,Timp1,Klf4	13.468	0.00140562	0.023387
7	GO_positive regulation of epithelial to mesenchymal transition	47	29	2	Col1a1,Pdpn	34.0044	0.00157846	0.0251909
7	GO_axon regeneration	50	29	2	Mmp2,Klf4	31.9641	0.00178457	0.0273634
7	GO_negative regulation of chemotaxis	54	29	2	Nbl1,Sema3c	29.5964	0.00207822	0.0295485
7	GO_regulation of cell-substrate adhesion	210	29	3	Col1a1,Fbln2,Pdpn	11.4158	0.00225289	0.0309081
7	GO_nitric oxide biosynthetic process	76	29	2	Rora,Klf4	21.029	0.00406914	0.0467952
