# Supplementary material for: ZIP1+ fibroblasts protect lung cancer against chemotherapy via connexin-43 mediated intercellular Zn2+ transfer
Source: Nat Commun. 2022 Oct 7;13:5919. doi: 10.1038/s41467-022-33521-4 (PMC9547061; doi:10.1038/s41467-022-33521-4)
Supplement: Supplementary file 5 — Supplementary Data 2 [file 41467_2022_33521_MOESM5_ESM.xlsx]

## Sheet: a. GEP1_GO_significant
Supplementary Data 2a. GO enrichment analysis of top 100 genes in GEP1.
ID	#genes.in.background	#genes.in.the.pathway	#genes.in.the.query	#genes.overlapped	Enrichment.fold	P.value	BH.FDR	Genes.overlapped	Functional.Pathway	Ontology
GO:0000028	24321	21	99	4	46.7937	1.46574e-06	0.000716488	Rps27,Rps25,Rps10,Rps14	ribosomal small subunit assembly	BP
GO:0001890	24321	174	99	6	8.47126	7.95024e-05	0.0161138	Notch2,Hsp90ab1,Hes1,Cdkn1b,Junb,Socs3	placenta development	BP
GO:0002181	24321	92	99	13	34.7138	6.38544e-17	6.63288e-14	Eef2,Rps26,Rplp0,Rpl29,Rpl18a,Eif4ebp1,Rps29,Rplp1,Rpl17,Rpl30,Rpl36,Eif4a1,Rps23	cytoplasmic translation	BP
GO:0006397	24321	466	99	9	4.74464	0.000121467	0.0224309	Cirbp,Prdx6,Wtap,Lgals3,Ddx5,Srrm2,Pan3,Alkbh5,Pabpc1	mRNA processing	BP
GO:0007163	24321	224	99	7	7.67708	3.71568e-05	0.00872601	Spry2,Actb,Hsp90ab1,Ezr,Hes1,Rhoa,Gsk3b	establishment or maintenance of cell polarity	BP
GO:0008380	24321	393	99	8	5.00085	0.000205998	0.0305686	Cirbp,Rps26,Prdx6,Wtap,Lgals3,Ddx5,Srrm2,Pabpc1	RNA splicing	BP
GO:0010038	24321	281	99	8	6.99407	1.98347e-05	0.0059421	Mt2,Mt1,Pam,Cp,Fos,Cdkn1b,Junb,Gsk3b	response to metal ion	BP
GO:0010043	24321	35	99	4	28.0762	1.22745e-05	0.00425004	Mt2,Mt1,Pam,Gsk3b	response to zinc ion	BP
GO:0022613	24321	408	99	10	6.02124	6.52792e-06	0.00246577	Hsp90ab1,Rpl10,Rplp0,Rps24,Rps8,Rps27,Rps25,Rps10,Rps14,Rps7	ribonucleoprotein complex biogenesis	BP
GO:0022618	24321	171	99	7	10.0565	6.49249e-06	0.00246577	Hsp90ab1,Rpl10,Rplp0,Rps27,Rps25,Rps10,Rps14	ribonucleoprotein complex assembly	BP
GO:0030010	24321	148	99	5	8.29955	0.000352254	0.042662	Spry2,Hsp90ab1,Hes1,Rhoa,Gsk3b	establishment of cell polarity	BP
GO:0030099	24321	422	99	8	4.65719	0.000332342	0.0412204	Notch2,Fos,Junb,Gsk3b,Anxa2,Klf13,Klf2,Rps14	myeloid cell differentiation	BP
GO:0030316	24321	111	99	5	11.0661	9.19589e-05	0.0181947	Notch2,Fos,Junb,Gsk3b,Anxa2	osteoclast differentiation	BP
GO:0033687	24321	33	99	3	22.3333	0.000326646	0.0411277	Rhoa,Junb,Gsk3b	osteoblast proliferation	BP
GO:0042254	24321	294	99	9	7.52041	3.26128e-06	0.00150562	Rpl10,Rplp0,Rps24,Rps8,Rps27,Rps25,Rps10,Rps14,Rps7	ribosome biogenesis	BP
GO:0042255	24321	64	99	6	23.0312	2.41775e-07	0.000133943	Rpl10,Rplp0,Rps27,Rps25,Rps10,Rps14	ribosome assembly	BP
GO:0042274	24321	73	99	7	23.5571	1.95323e-08	1.24856e-05	Rps24,Rps8,Rps27,Rps25,Rps10,Rps14,Rps7	ribosomal small subunit biogenesis	BP
GO:0043254	24321	441	99	8	4.45654	0.000445127	0.0499866	Sgk1,Preb,Lgals3,Hes1,Rhoa,Eif4ebp1,Cdkn1b,Gsk3b	regulation of protein-containing complex assembly	BP
GO:0043401	24321	115	99	5	10.6812	0.000108717	0.0205327	Abhd2,Sgk1,Klf9,Ddx5,Rhoa	steroid hormone mediated signaling pathway	BP
GO:0043484	24321	151	99	5	8.13466	0.000386243	0.0442058	Cirbp,Rps26,Prdx6,Wtap,Ddx5	regulation of RNA splicing	BP
GO:0044843	24321	203	99	6	7.26108	0.000184689	0.0284216	Cirbp,Anxa1,Gpnmb,Eif4ebp1,Cdkn1b,Rpl17	cell cycle G1/S phase transition	BP
GO:0045672	24321	33	99	3	22.3333	0.000326646	0.0411277	Notch2,Fos,Gsk3b	positive regulation of osteoclast differentiation	BP
GO:0046688	24321	25	99	3	29.48	0.00014099	0.0234326	Mt2,Mt1,Cp	response to copper ion	BP
GO:0046916	24321	109	99	6	13.5229	5.63549e-06	0.00234154	Mt2,Fth1,Mt1,Ftl1,Cp,Aplp2	cellular transition metal ion homeostasis	BP
GO:0048545	24321	222	99	7	7.74625	3.50968e-05	0.00861645	Abhd2,Anxa1,Sgk1,Klf9,Ddx5,Rhoa,Eif4ebp1	response to steroid hormone	BP
GO:0048608	24321	478	99	9	4.62552	0.000146998	0.023952	Notch2,Anxa1,Hsp90ab1,Ubb,Hes1,Psap,Cdkn1b,Junb,Socs3	reproductive structure development	BP
GO:0048839	24321	218	99	6	6.76147	0.000271161	0.0366553	Spry2,Sdc4,Insig1,Hes1,Psap,Cdkn1b	inner ear development	BP
GO:0051384	24321	84	99	4	11.6984	0.00038833	0.0442058	Anxa1,Sgk1,Klf9,Eif4ebp1	response to glucocorticoid	BP
GO:0055076	24321	136	99	6	10.8382	2.00215e-05	0.0059421	Mt2,Fth1,Mt1,Ftl1,Cp,Aplp2	transition metal ion homeostasis	BP
GO:0060674	24321	38	99	4	25.8596	1.71429e-05	0.00547912	Notch2,Hes1,Junb,Socs3	placenta blood vessel development	BP
GO:0061458	24321	482	99	9	4.58714	0.000156447	0.0250014	Notch2,Anxa1,Hsp90ab1,Ubb,Hes1,Psap,Cdkn1b,Junb,Socs3	reproductive system development	BP
GO:0071276	24321	27	99	3	27.2963	0.000178247	0.0279477	Mt2,Mt1,Fos	cellular response to cadmium ion	BP
GO:0071383	24321	163	99	7	10.5501	4.73752e-06	0.00207204	Abhd2,Anxa1,Sgk1,Klf9,Ddx5,Rhoa,Eif4ebp1	cellular response to steroid hormone stimulus	BP
GO:0071384	24321	49	99	4	20.0544	4.75471e-05	0.0103978	Anxa1,Sgk1,Klf9,Eif4ebp1	cellular response to corticosteroid stimulus	BP
GO:0071385	24321	44	99	4	22.3333	3.09424e-05	0.00829456	Anxa1,Sgk1,Klf9,Eif4ebp1	cellular response to glucocorticoid stimulus	BP
GO:0071826	24321	178	99	7	9.66105	8.44268e-06	0.00305038	Hsp90ab1,Rpl10,Rplp0,Rps27,Rps25,Rps10,Rps14	ribonucleoprotein complex subunit organization	BP
GO:1901798	24321	25	99	3	29.48	0.00014099	0.0234326	Ubb,Ddx5,Rps7	positive regulation of signal transduction by p53 class mediator	BP
GO:1902806	24321	136	99	5	9.03186	0.00023838	0.0347532	Cirbp,Anxa1,Gpnmb,Cdkn1b,Rpl17	regulation of cell cycle G1/S phase transition	BP
GO:1904375	24321	139	99	5	8.83693	0.000263745	0.0365286	Actb,Ezr,Lgals3,Sqstm1,Gsk3b	regulation of protein localization to cell periphery	BP
GO:1904706	24321	24	99	3	30.7083	0.000124439	0.0224801	Pdcd4,Rhoa,Cdkn1b	negative regulation of vascular associated smooth muscle cell proliferation	BP
GO:0000323	24321	472	99	9	4.68432	0.000133723	0.0231508	Fth1,Mt1,Anxa1,Ftl1,Hsp90ab1,Prdx6,Sqstm1,Psap,Anxa2	lytic vacuole	CC
GO:0005764	24321	472	99	9	4.68432	0.000133723	0.0231508	Fth1,Mt1,Anxa1,Ftl1,Hsp90ab1,Prdx6,Sqstm1,Psap,Anxa2	lysosome	CC
GO:0005767	24321	16	99	3	46.0625	3.52538e-05	0.00861645	Fth1,Ftl1,Sqstm1	secondary lysosome	CC
GO:0005840	24321	231	99	31	32.9683	6.65503e-39	1.38258e-35	Eef2,Rpl10,Rps26,Rps4x,Rplp0,Rps27a,Rpl12,Rps24,Rps12,Rps8,Rpl21,Rpl29,Rps9,Rpl18a,Rps20,Rpl32,Rpl4,Rps27,Rps25,Rps3a1,Rps29,Rps10,Rplp1,Rpl17,Rpl36a,Rpl30,Fau,Rpl36,Rps14,Rps23,Rps7	ribosome	CC
GO:0005844	24321	74	99	10	33.1982	4.53925e-13	3.77212e-10	Eef2,Rps26,Rps4x,Rpl29,Rpl18a,Rps25,Rps29,Rpl17,Rpl30,Rps23	polysome	CC
GO:0014069	24321	400	99	9	5.5275	3.78022e-05	0.00872601	Actb,Rplp0,Rpl12,Rpl18a,Rpl4,Rps25,Gsk3b,Rpl30,Rps14	postsynaptic density	CC
GO:0015934	24321	125	99	14	27.5147	1.11792e-16	1.03222e-13	Rpl10,Rplp0,Rpl12,Rps12,Rpl21,Rpl29,Rpl18a,Rpl32,Rpl4,Rplp1,Rpl17,Rpl36a,Rpl30,Rpl36	large ribosomal subunit	CC
GO:0015935	24321	78	99	17	53.5427	2.79598e-25	3.87244e-22	Rps26,Rps4x,Rps27a,Rps24,Rps12,Rps8,Rps9,Rps20,Rps27,Rps25,Rps3a1,Rps29,Rps10,Fau,Rps14,Rps23,Rps7	small ribosomal subunit	CC
GO:0016234	24321	75	99	4	13.1022	0.000251556	0.036042	Eef2,Hsp90ab1,Sqstm1,Psap	inclusion body	CC
GO:0019898	24321	323	99	7	5.32405	0.000357802	0.042662	Anxa1,Gnb1,Ezr,Rpl29,Rhoa,Anxa2,Socs3	extrinsic component of membrane	CC
GO:0022625	24321	64	99	14	53.7396	5.33322e-21	6.3313e-18	Rpl10,Rplp0,Rpl12,Rps12,Rpl21,Rpl29,Rpl18a,Rpl32,Rpl4,Rplp1,Rpl17,Rpl36a,Rpl30,Rpl36	cytosolic large ribosomal subunit	CC
GO:0022626	24321	112	99	30	65.8036	1.8265e-47	1.51782e-43	Rpl10,Rps26,Rps4x,Rplp0,Rps27a,Rpl12,Rps24,Rps12,Rps8,Rpl21,Rpl29,Rps9,Rpl18a,Rps20,Rpl32,Rpl4,Rps27,Rps25,Rps3a1,Rps29,Rps10,Rplp1,Rpl17,Rpl36a,Rpl30,Fau,Rpl36,Rps14,Rps23,Rps7	cytosolic ribosome	CC
GO:0022627	24321	45	99	17	92.8074	5.46385e-30	9.08092e-27	Rps26,Rps4x,Rps27a,Rps24,Rps12,Rps8,Rps9,Rps20,Rps27,Rps25,Rps3a1,Rps29,Rps10,Fau,Rps14,Rps23,Rps7	cytosolic small ribosomal subunit	CC
GO:0032279	24321	405	99	9	5.45926	4.16215e-05	0.00934797	Actb,Rplp0,Rpl12,Rpl18a,Rpl4,Rps25,Gsk3b,Rpl30,Rps14	asymmetric synapse	CC
GO:0035770	24321	230	99	6	6.4087	0.000360969	0.042662	Cirbp,Actb,Rplp0,Pan3,Sqstm1,Pabpc1	ribonucleoprotein granule	CC
GO:0036464	24321	219	99	6	6.73059	0.000277892	0.0366553	Cirbp,Actb,Rplp0,Pan3,Sqstm1,Pabpc1	cytoplasmic ribonucleoprotein granule	CC
GO:0042788	24321	31	99	7	55.4731	3.62301e-11	2.50893e-08	Eef2,Rps26,Rpl29,Rpl18a,Rps29,Rpl30,Rps23	polysomal ribosome	CC
GO:0043209	24321	213	99	7	8.07355	2.69519e-05	0.00746568	Actb,Ubb,Gnb1,Ezr,Eef1a1,Rps27a,Anxa2	myelin sheath	CC
GO:0044391	24321	198	99	30	37.2222	2.71931e-39	7.53248e-36	Rpl10,Rps26,Rps4x,Rplp0,Rps27a,Rpl12,Rps24,Rps12,Rps8,Rpl21,Rpl29,Rps9,Rpl18a,Rps20,Rpl32,Rpl4,Rps27,Rps25,Rps3a1,Rps29,Rps10,Rplp1,Rpl17,Rpl36a,Rpl30,Fau,Rpl36,Rps14,Rps23,Rps7	ribosomal subunit	CC
GO:0044754	24321	12	99	3	61.4167	1.40147e-05	0.00465848	Fth1,Ftl1,Sqstm1	autolysosome	CC
GO:0098984	24321	433	99	9	5.10624	6.95956e-05	0.0148292	Actb,Rplp0,Rpl12,Rpl18a,Rpl4,Rps25,Gsk3b,Rpl30,Rps14	neuron to neuron synapse	CC
GO:0099572	24321	439	99	9	5.03645	7.73002e-05	0.0160591	Actb,Rplp0,Rpl12,Rpl18a,Rpl4,Rps25,Gsk3b,Rpl30,Rps14	postsynaptic specialization	CC
GO:0003729	24321	344	99	10	7.14147	1.4374e-06	0.000716488	Cirbp,Rps26,Eef1a1,Ddx5,Srrm2,Pabpc1,Rps3a1,Rpl30,Rps14,Rps7	mRNA binding	MF
GO:0003735	24321	158	99	29	45.0907	1.49072e-40	6.19394e-37	Rpl10,Rps26,Rps4x,Rplp0,Rps27a,Rpl12,Rps24,Rps12,Rps8,Rpl21,Rpl29,Rps9,Rpl18a,Rps20,Rpl32,Rpl4,Rps27,Rps25,Rps3a1,Rps29,Rps10,Rplp1,Rpl17,Rpl30,Fau,Rpl36,Rps14,Rps23,Rps7	structural constituent of ribosome	MF
GO:0008187	24321	32	99	3	23.0312	0.000297829	0.0386712	Cirbp,Pabpc1,Rps7	poly-pyrimidine tract binding	MF
GO:0008266	24321	28	99	3	26.3214	0.000199047	0.0300743	Cirbp,Pabpc1,Rps7	poly(U) RNA binding	MF
GO:0019843	24321	72	99	9	30.7083	1.45732e-11	1.10094e-08	Cirbp,Eef2,Rps4x,Rplp0,Rpl12,Rps9,Rpl4,Rpl17,Rps14	rRNA binding	MF
GO:0031625	24321	306	99	7	5.61983	0.000258226	0.0363705	Hsp90ab1,Ubb,Txnip,Prdx6,Rps27a,Sqstm1,Gsk3b	ubiquitin protein ligase binding	MF
GO:0044389	24321	324	99	7	5.30761	0.000364501	0.042662	Hsp90ab1,Ubb,Txnip,Prdx6,Rps27a,Sqstm1,Gsk3b	ubiquitin-like protein ligase binding	MF
GO:0044548	24321	14	99	3	52.6429	2.3051e-05	0.00660531	Ezr,Anxa2,S100a11	S100 protein binding	MF
GO:0045182	24321	127	99	8	15.4751	5.09006e-08	3.02131e-05	Cirbp,Eef2,Rpl10,Eef1a1,Rps9,Eif4ebp1,Rps14,Eif4a1	translation regulator activity	MF
GO:0048156	24321	22	99	3	33.5	9.52428e-05	0.0184062	Hsp90ab1,Sgk1,Gsk3b	tau protein binding	MF
GO:0048306	24321	89	99	5	13.8015	3.19599e-05	0.00829959	Anxa1,Ddx5,S100a4,Anxa2,S100a11	calcium-dependent protein binding	MF
GO:0140297	24321	410	99	8	4.7935	0.000274026	0.0366553	Notch2,Tsc22d3,Actb,Fos,Hes1,Ddx5,Gsk3b,Sik1	DNA-binding transcription factor binding	MF

## Sheet: b. GEP2_GO_significant
Supplementary Data 2b. GO enrichment analysis of top 100 genes in GEP2.
ID	#genes.in.background	#genes.in.the.pathway	#genes.in.the.query	#genes.overlapped	Enrichment.fold	P.value	BH.FDR	Genes.overlapped	Functional.Pathway	Ontology
GO:0005996	24321	258	92	7	7.17252	5.6675e-05	0.0142718	Ldha,Aldoa,Pfkl,Pgk1,Tpi1,Nudt5,Gale	monosaccharide metabolic process	BP
GO:0006090	24321	121	92	8	17.4783	1.95086e-08	1.8013e-05	Mif,Ldha,Aldoa,Pfkl,Pgk1,Tpi1,Pgam1,Gale	pyruvate metabolic process	BP
GO:0006091	24321	404	92	14	9.16094	3.78589e-10	1.57304e-06	Mif,Ldha,Uqcc2,Aldoa,Pfkl,Cycs,Pgk1,Uqcrq,Cox17,Ndufv3,Tpi1,Pgam1,Cisd1,Gale	generation of precursor metabolites and energy	BP
GO:0006096	24321	93	92	7	19.898	6.39179e-08	4.76784e-05	Mif,Aldoa,Pfkl,Pgk1,Tpi1,Pgam1,Gale	glycolytic process	BP
GO:0006163	24321	360	92	10	7.3433	1.09538e-06	0.000413754	Mif,Aldoa,Pfkl,Pgk1,Nme1,Fasn,Tpi1,Pgam1,Pmvk,Gale	purine nucleotide metabolic process	BP
GO:0006165	24321	107	92	8	19.7651	7.37821e-09	1.17198e-05	Mif,Aldoa,Pfkl,Pgk1,Nme1,Tpi1,Pgam1,Gale	nucleoside diphosphate phosphorylation	BP
GO:0006753	24321	449	92	13	7.65404	1.4471e-08	1.50317e-05	Mif,Dctpp1,Aldoa,Rrm2b,Pfkl,Pgk1,Nme1,Fasn,Tpi1,Nudt5,Pgam1,Pmvk,Gale	nucleoside phosphate metabolic process	BP
GO:0006757	24321	94	92	7	19.6863	6.88497e-08	4.76784e-05	Mif,Aldoa,Pfkl,Pgk1,Tpi1,Pgam1,Gale	ATP generation from ADP	BP
GO:0007005	24321	489	92	10	5.40611	1.62735e-05	0.00491447	Fam162a,Uqcc2,Ndufb2,Higd1a,Cox17,Nptx1,Ndufa13,Coa3,Tfrc,Tomm5	mitochondrion organization	BP
GO:0008299	24321	31	92	4	34.1108	5.57844e-06	0.00193153	Fdps,Idi1,Aldh1a3,Pmvk	isoprenoid biosynthetic process	BP
GO:0009117	24321	440	92	12	7.20978	1.03995e-07	6.64769e-05	Mif,Dctpp1,Aldoa,Rrm2b,Pfkl,Pgk1,Nme1,Fasn,Tpi1,Pgam1,Pmvk,Gale	nucleotide metabolic process	BP
GO:0009132	24321	127	92	9	18.7341	1.30689e-09	3.62009e-06	Mif,Aldoa,Pfkl,Pgk1,Nme1,Tpi1,Nudt5,Pgam1,Gale	nucleoside diphosphate metabolic process	BP
GO:0009135	24321	106	92	7	17.4576	1.58011e-07	7.29486e-05	Mif,Aldoa,Pfkl,Pgk1,Tpi1,Pgam1,Gale	purine nucleoside diphosphate metabolic process	BP
GO:0009150	24321	335	92	10	7.8913	5.70573e-07	0.000237073	Mif,Aldoa,Pfkl,Pgk1,Nme1,Fasn,Tpi1,Pgam1,Pmvk,Gale	purine ribonucleotide metabolic process	BP
GO:0009179	24321	106	92	7	17.4576	1.58011e-07	7.29486e-05	Mif,Aldoa,Pfkl,Pgk1,Tpi1,Pgam1,Gale	purine ribonucleoside diphosphate metabolic process	BP
GO:0009185	24321	111	92	8	19.0529	9.87226e-09	1.17198e-05	Mif,Aldoa,Pfkl,Pgk1,Tpi1,Nudt5,Pgam1,Gale	ribonucleoside diphosphate metabolic process	BP
GO:0009259	24321	354	92	10	7.46776	9.4116e-07	0.000372431	Mif,Aldoa,Pfkl,Pgk1,Nme1,Fasn,Tpi1,Pgam1,Pmvk,Gale	ribonucleotide metabolic process	BP
GO:0016052	24321	142	92	9	16.7551	3.5166e-09	7.30574e-06	Mif,Ldha,Aldoa,Pfkl,Pgk1,Tpi1,Nudt5,Pgam1,Gale	carbohydrate catabolic process	BP
GO:0016053	24321	280	92	7	6.60897	9.45888e-05	0.0196508	Mif,Ldha,Aldh1a3,Gamt,Fasn,Scd2,Mgst3	organic acid biosynthetic process	BP
GO:0016126	24321	55	92	4	19.2261	5.64148e-05	0.0142718	Fdps,Sqle,Cyp51,Pmvk	sterol biosynthetic process	BP
GO:0019320	24321	23	92	3	34.4816	8.78131e-05	0.0192033	Ldha,Pfkl,Gale	hexose catabolic process	BP
GO:0019693	24321	365	92	11	7.96697	1.35885e-07	7.05751e-05	Mif,Aldoa,Pfkl,Pgk1,Nme1,Fasn,Tpi1,Nudt5,Pgam1,Pmvk,Gale	ribose phosphate metabolic process	BP
GO:0033108	24321	84	92	5	15.7356	1.69254e-05	0.00491447	Uqcc2,Ndufb2,Cox17,Ndufa13,Coa3	mitochondrial respiratory chain complex assembly	BP
GO:0043467	24321	138	92	5	9.57821	0.000181026	0.0366908	Mif,Uqcc2,Cox17,Pgam1,Cisd1	regulation of generation of precursor metabolites and energy	BP
GO:0044282	24321	316	92	7	5.85605	0.000199366	0.0394459	Ldha,Pfkl,Acat2,Tpi1,Nudt5,Gale,Dbi	small molecule catabolic process	BP
GO:0046031	24321	102	92	7	18.1423	1.21211e-07	6.73112e-05	Mif,Aldoa,Pfkl,Pgk1,Tpi1,Pgam1,Gale	ADP metabolic process	BP
GO:0046034	24321	256	92	13	13.4245	1.53194e-11	1.27304e-07	Mif,Ldha,Uqcc2,Aldoa,Pfkl,Cycs,Pgk1,Uqcrq,Ndufv3,Tpi1,Nudt5,Pgam1,Gale	ATP metabolic process	BP
GO:0046365	24321	26	92	4	40.6706	2.68911e-06	0.000971587	Ldha,Pfkl,Nudt5,Gale	monosaccharide catabolic process	BP
GO:0046394	24321	273	92	7	6.77843	8.07783e-05	0.0186463	Mif,Ldha,Aldh1a3,Gamt,Fasn,Scd2,Mgst3	carboxylic acid biosynthetic process	BP
GO:0046939	24321	110	92	8	19.2261	9.18896e-09	1.17198e-05	Mif,Aldoa,Pfkl,Pgk1,Nme1,Tpi1,Pgam1,Gale	nucleotide phosphorylation	BP
GO:0060249	24321	426	92	8	4.96448	0.000213945	0.0413462	Bsg,Aldoa,Pthlh,Nop10,Ccne2,Tfrc,Pbld1,Ccne1	anatomical structure homeostasis	BP
GO:0061615	24321	14	92	3	56.6483	1.84996e-05	0.00512438	Aldoa,Pfkl,Gale	glycolytic process through fructose-6-phosphate	BP
GO:0072330	24321	192	92	6	8.26121	9.08831e-05	0.0193651	Mif,Ldha,Aldh1a3,Gamt,Fasn,Scd2	monocarboxylic acid biosynthetic process	BP
GO:0072521	24321	381	92	11	7.6324	2.08717e-07	9.12861e-05	Mif,Aldoa,Pfkl,Pgk1,Gamt,Nme1,Fasn,Tpi1,Pgam1,Pmvk,Gale	purine-containing compound metabolic process	BP
GO:1901617	24321	226	92	6	7.01837	0.000220791	0.0416995	Ldha,Fdps,Sqle,Cyp51,Pmvk,Gch1	organic hydroxy compound biosynthetic process	BP
GO:0005743	24321	448	92	10	5.90086	7.62718e-06	0.00253527	Uqcc2,Cox8a,Ndufb2,Uqcrq,Higd1a,Ndufv3,Ndufa13,Uqcr11,Cyb5b,Coa3	mitochondrial inner membrane	CC
GO:0005746	24321	79	92	4	13.3853	0.000231917	0.0428274	Ndufb2,Uqcrq,Ndufv3,Ndufa13	mitochondrial respirasome	CC
GO:0019866	24321	492	92	10	5.37314	1.71504e-05	0.00491447	Uqcc2,Cox8a,Ndufb2,Uqcrq,Higd1a,Ndufv3,Ndufa13,Uqcr11,Cyb5b,Coa3	organelle inner membrane	CC
GO:0070469	24321	91	92	7	20.3353	5.49449e-08	4.56592e-05	Cox8a,Ndufb2,Uqcrq,Higd1a,Ndufv3,Ndufa13,Uqcr11	respirasome	CC
GO:0098798	24321	266	92	7	6.95681	6.86605e-05	0.016302	Ndufb2,Uqcrq,Ndufv3,Ndufa13,Mrps6,Tomm5,Mrpl14	mitochondrial protein-containing complex	CC
GO:0098803	24321	82	92	5	16.1194	1.50483e-05	0.00480967	Cox8a,Ndufb2,Uqcrq,Ndufv3,Ndufa13	respiratory chain complex	CC
GO:1990204	24321	112	92	5	11.8017	6.76778e-05	0.016302	Ndufb2,Uqcrq,Ndufv3,Ndufa13,Cyb5b	oxidoreductase complex	CC
GO:0009055	24321	88	92	5	15.0204	2.1224e-05	0.0056894	Cox8a,Uqcrq,Ndufa13,Uqcr11,Cyb5b	electron transfer activity	MF
GO:0016765	24321	61	92	4	17.335	8.48398e-05	0.0190546	Fdps,Gstt1,Sms,Mgst3	transferase activity, transferring alkyl or aryl (other than methyl) groups	MF
GO:0016853	24321	153	92	8	13.8227	1.215e-07	6.73112e-05	Mif,Ppid,Ppil1,Idi1,Tpi1,Pgam1,Pbld1,Gale	isomerase activity	MF

## Sheet: c. GEP3_GO_significant
Supplementary Data 2c. GO enrichment analysis of top 100 genes in GEP3.
ID	#genes.in.background	#genes.in.the.pathway	#genes.in.the.query	#genes.overlapped	Enrichment.fold	P.value	BH.FDR	Genes.overlapped	Functional.Pathway	Ontology
GO:0001503	24321	406	97	8	4.94053	0.000222924	0.0242951	Aspn,Ptn,Col1a1,Lrrc17,Gpm6b,Mmp14,Osr2,Jund	ossification	BP
GO:0001655	24321	379	97	8	5.2925	0.00013963	0.0168163	Fbn1,Vcan,Cfh,Adamts1,Egr1,Tnc,Nrp1,Osr2	urogenital system development	BP
GO:0001667	24321	439	97	10	5.71143	1.02843e-05	0.0019875	Dcn,Fn1,Sparc,Fap,Mmp12,Enpp2,Anxa6,Fstl1,Gadd45a,Nrp1	ameboidal-type cell migration	BP
GO:0001822	24321	321	97	7	5.46768	0.000304182	0.0297383	Fbn1,Vcan,Cfh,Adamts1,Egr1,Nrp1,Osr2	kidney development	BP
GO:0001952	24321	123	97	6	12.2308	1.00444e-05	0.00198735	Mmp12,Enpp2,Lrp1,Nrp1,Gpm6b,Mmp14	regulation of cell-matrix adhesion	BP
GO:0001953	24321	38	97	4	26.3928	1.58141e-05	0.00279607	Mmp12,Enpp2,Lrp1,Mmp14	negative regulation of cell-matrix adhesion	BP
GO:0007044	24321	93	97	6	16.1763	1.98339e-06	0.00068675	Fn1,Enpp2,Lrp1,Nrp1,Gpm6b,Mmp14	cell-substrate junction assembly	BP
GO:0007160	24321	218	97	8	9.20117	2.67137e-06	0.000848853	Col3a1,Fn1,Mmp12,Enpp2,Lrp1,Nrp1,Gpm6b,Mmp14	cell-matrix adhesion	BP
GO:0007162	24321	293	97	7	5.99018	0.000174631	0.0201553	Mmp12,Enpp2,Tnc,Lrp1,Col1a1,Ass1,Mmp14	negative regulation of cell adhesion	BP
GO:0007178	24321	381	97	10	6.58089	2.96626e-06	0.000849987	Col3a1,Fbn1,Aspn,Fstl1,Egr1,Rgma,Inhba,Cilp,Hexa,Rgmb	transmembrane receptor protein serine/threonine kinase signaling pathway	BP
GO:0007229	24321	96	97	4	10.4472	0.000596454	0.0481217	Col3a1,Fn1,Ptn,Nrp1	integrin-mediated signaling pathway	BP
GO:0008347	24321	64	97	4	15.6707	0.000125743	0.0153666	Fn1,Vcan,Lrp1,Matn2	glial cell migration	BP
GO:0009100	24321	336	97	8	5.96981	6.06861e-05	0.00826723	Dcn,Bgn,Mmp12,Phlda1,Il33,Man1a,Itm2b,B3gnt9	glycoprotein metabolic process	BP
GO:0010631	24321	304	97	7	5.77343	0.000218726	0.0242349	Dcn,Sparc,Fap,Enpp2,Fstl1,Gadd45a,Nrp1	epithelial cell migration	BP
GO:0010810	24321	221	97	9	10.2108	2.56585e-07	0.000118457	Fn1,Mmp12,Enpp2,Lrp1,Ptn,Col1a1,Nrp1,Gpm6b,Mmp14	regulation of cell-substrate adhesion	BP
GO:0010812	24321	62	97	5	20.2203	4.91553e-06	0.00126372	Mmp12,Enpp2,Lrp1,Col1a1,Mmp14	negative regulation of cell-substrate adhesion	BP
GO:0010977	24321	164	97	5	7.64427	0.000512761	0.0430408	Rgma,Lrp1,Nr2f1,Nrp1,Lpar1	negative regulation of neuron projection development	BP
GO:0014910	24321	90	97	4	11.1436	0.000467219	0.0404437	Adamts1,Egr1,Lrp1,Lpar1	regulation of smooth muscle cell migration	BP
GO:0014911	24321	62	97	4	16.1763	0.000111074	0.0137765	Adamts1,Egr1,Lrp1,Lpar1	positive regulation of smooth muscle cell migration	BP
GO:0016525	24321	110	97	6	13.6763	5.27785e-06	0.00126372	Dcn,Sparc,Thbs2,Adamts1,Gadd45a,Ptn	negative regulation of angiogenesis	BP
GO:0018126	24321	29	97	3	25.9378	0.000208415	0.0234044	Plod2,P3h4,Fkbp10	protein hydroxylation	BP
GO:0018149	24321	27	97	4	37.1455	3.88845e-06	0.0010771	Dcn,Col3a1,Fn1,Bgn	peptide cross-linking	BP
GO:0019221	24321	372	97	9	6.0661	1.81908e-05	0.0030233	Ghr,Mmp12,Ccl7,Zbp1,Il33,Ccl8,Ccl11,Egr1,Klf6	cytokine-mediated signaling pathway	BP
GO:0022604	24321	328	97	7	5.35099	0.000346366	0.0334686	Fn1,Sparc,Enpp2,Ccl11,Ptn,Nrp1,Lpar1	regulation of cell morphogenesis	BP
GO:0030198	24321	306	97	16	13.1102	8.44862e-14	1.47668e-10	Lum,Dpt,Col3a1,Fn1,Mfap4,Mmp3,Fap,Mmp12,Adamts1,Col4a5,Col1a1,P3h4,Fkbp10,Gpm6b,Antxr1,Mmp14	extracellular matrix organization	BP
GO:0030199	24321	57	97	6	26.3928	1.05975e-07	5.87099e-05	Lum,Dpt,Col3a1,Col1a1,P3h4,Fkbp10	collagen fibril organization	BP
GO:0030501	24321	42	97	3	17.9094	0.00063066	0.0498913	Ptn,Gpm6b,Osr2	positive regulation of bone mineralization	BP
GO:0030509	24321	172	97	5	7.28872	0.000636399	0.0498913	Fbn1,Fstl1,Egr1,Rgma,Rgmb	BMP signaling pathway	BP
GO:0030574	24321	37	97	4	27.1062	1.41927e-05	0.00268049	Mmp3,Fap,Mmp12,Mmp14	collagen catabolic process	BP
GO:0031099	24321	154	97	7	11.3969	2.83791e-06	0.000848853	Tnc,Prrx1,Rgma,Lrp1,Ptn,Ptgfrn,Matn2	regeneration	BP
GO:0031102	24321	62	97	6	24.2644	1.76671e-07	9.17585e-05	Tnc,Prrx1,Rgma,Lrp1,Ptn,Matn2	neuron projection regeneration	BP
GO:0031103	24321	53	97	4	18.9232	5.99272e-05	0.00826723	Tnc,Rgma,Lrp1,Ptn	axon regeneration	BP
GO:0031214	24321	164	97	5	7.64427	0.000512761	0.0430408	Aspn,Ptn,Col1a1,Gpm6b,Osr2	biomineral tissue development	BP
GO:0031346	24321	436	97	8	4.60059	0.000359449	0.0342141	Fn1,Enpp2,Adamts1,Rgma,Lrp1,Ptn,Nrp1,Scarb2	positive regulation of cell projection organization	BP
GO:0031589	24321	358	97	11	7.70405	1.93884e-07	9.47752e-05	Col3a1,Fn1,Mmp12,Enpp2,Lrp1,Ptn,Col1a1,Nrp1,Gpm6b,Antxr1,Mmp14	cell-substrate adhesion	BP
GO:0032103	24321	405	97	11	6.81	6.57821e-07	0.000273325	Fn1,Nupr1,Mmp12,Zbp1,Nfkbiz,Il33,Vegfd,Lrp1,Ptn,Nrp1,Lpar1	positive regulation of response to external stimulus	BP
GO:0032963	24321	111	97	8	18.0708	1.50418e-08	1.04165e-05	Fn1,Mfap4,Mmp3,Fap,Mmp12,Col1a1,P3h4,Mmp14	collagen metabolic process	BP
GO:0035909	24321	37	97	3	20.3296	0.000433054	0.0382838	Col3a1,Lrp1,Fkbp10	aorta morphogenesis	BP
GO:0038084	24321	41	97	3	18.3462	0.000587305	0.0478481	Dcn,Vegfd,Nrp1	vascular endothelial growth factor signaling pathway	BP
GO:0040013	24321	332	97	7	5.28652	0.000372501	0.0347807	Dcn,Col3a1,Il33,Gadd45a,Lrp1,Ptn,Nrp1	negative regulation of locomotion	BP
GO:0042060	24321	357	97	8	5.61864	9.25218e-05	0.0118286	Col3a1,Fn1,Mmp12,Cfh,Anxa6,Col1a1,Fkbp10,Pros1	wound healing	BP
GO:0042063	24321	343	97	8	5.84798	7.00806e-05	0.00931278	Fn1,Vcan,Enpp2,Il33,Lrp1,Ptn,Matn2,Mxra8	gliogenesis	BP
GO:0042698	24321	61	97	5	20.5518	4.53337e-06	0.00121523	Enpp2,Adamts1,Egr1,Ptn,Inhba	ovulation cycle	BP
GO:0043062	24321	307	97	16	13.0675	8.88497e-14	1.47668e-10	Lum,Dpt,Col3a1,Fn1,Mfap4,Mmp3,Fap,Mmp12,Adamts1,Col4a5,Col1a1,P3h4,Fkbp10,Gpm6b,Antxr1,Mmp14	extracellular structure organization	BP
GO:0043542	24321	218	97	6	6.90088	0.000242702	0.0248994	Dcn,Sparc,Fap,Fstl1,Gadd45a,Nrp1	endothelial cell migration	BP
GO:0045229	24321	307	97	16	13.0675	8.88497e-14	1.47668e-10	Lum,Dpt,Col3a1,Fn1,Mfap4,Mmp3,Fap,Mmp12,Adamts1,Col4a5,Col1a1,P3h4,Fkbp10,Gpm6b,Antxr1,Mmp14	external encapsulating structure organization	BP
GO:0045765	24321	298	97	11	9.25521	3.03718e-08	1.94146e-05	Dcn,Sparc,Thbs2,Enpp2,Adamts1,Hk2,Ccl11,Vegfd,Gadd45a,Ptn,Nrp1	regulation of angiogenesis	BP
GO:0048009	24321	36	97	3	20.8943	0.000399092	0.0357593	Ghr,Igfbp4,Cilp	insulin-like growth factor receptor signaling pathway	BP
GO:0048041	24321	83	97	5	15.1043	2.06454e-05	0.00317709	Enpp2,Lrp1,Nrp1,Gpm6b,Mmp14	focal adhesion assembly	BP
GO:0048245	24321	19	97	3	39.5893	5.68918e-05	0.00801307	Ccl7,Ccl8,Ccl11	eosinophil chemotaxis	BP
GO:0048678	24321	70	97	5	17.9094	8.96518e-06	0.00191027	Tnc,Rgma,Lrp1,Ptn,Matn2	response to axon injury	BP
GO:0048679	24321	36	97	3	20.8943	0.000399092	0.0357593	Rgma,Lrp1,Ptn	regulation of axon regeneration	BP
GO:0048714	24321	31	97	3	24.2644	0.000254905	0.0257735	Enpp2,Il33,Ptn	positive regulation of oligodendrocyte differentiation	BP
GO:0048844	24321	78	97	5	16.0726	1.52492e-05	0.00279607	Col3a1,Prrx1,Lrp1,Nrp1,Fkbp10	artery morphogenesis	BP
GO:0050673	24321	443	97	9	5.09388	7.06023e-05	0.00931278	Sparc,Fap,Nupr1,Mmp12,Igfbp4,Ccl11,Vegfd,Ptn,Osr2	epithelial cell proliferation	BP
GO:0050767	24321	443	97	8	4.52789	0.000399537	0.0357593	Fn1,Enpp2,Il33,Ccl11,Rgma,Lrp1,Ptn,Nrp1	regulation of neurogenesis	BP
GO:0050900	24321	364	97	7	4.82177	0.000643525	0.0499784	Ccl7,Il33,Ccl8,Ccl11,Vegfd,Ptn,Mmp14	leukocyte migration	BP
GO:0050921	24321	146	97	5	8.58671	0.000301018	0.0297383	Fn1,Vegfd,Ptn,Nrp1,Lpar1	positive regulation of chemotaxis	BP
GO:0051216	24321	205	97	6	7.3385	0.000174154	0.0201553	Bgn,Cfh,Anxa6,Prrx1,Col1a1,Osr2	cartilage development	BP
GO:0051893	24321	63	97	5	19.8994	5.32251e-06	0.00126372	Enpp2,Lrp1,Nrp1,Gpm6b,Mmp14	regulation of focal adhesion assembly	BP
GO:0051962	24321	352	97	7	4.98615	0.000527918	0.04387	Fn1,Thbs2,Enpp2,Il33,Lrp1,Ptn,Nrp1	positive regulation of nervous system development	BP
GO:0060326	24321	304	97	8	6.59821	2.99688e-05	0.00436914	Ccl7,Enpp2,Ccl8,Ccl11,Vegfd,Ptn,Nrp1,Lpar1	cell chemotaxis	BP
GO:0060348	24321	235	97	9	9.6025	4.30315e-07	0.000188206	Fbn1,Bgn,Sparc,Cfh,Anxa6,Col1a1,Lrrc17,Mmp14,Osr2	bone development	BP
GO:0060840	24321	108	97	5	11.608	7.32754e-05	0.00951436	Col3a1,Prrx1,Lrp1,Nrp1,Fkbp10	artery development	BP
GO:0061448	24321	282	97	8	7.11296	1.75214e-05	0.00297933	Bgn,Cfh,Anxa6,Egr1,Prrx1,Col1a1,Osr2,Selenom	connective tissue development	BP
GO:0070555	24321	96	97	6	15.6707	2.38914e-06	0.000794151	Fn1,Ccl7,Zbp1,Ccl8,Ccl11,Egr1	response to interleukin-1	BP
GO:0070570	24321	40	97	4	25.0732	1.94601e-05	0.0030512	Prrx1,Rgma,Lrp1,Ptn	regulation of neuron projection regeneration	BP
GO:0071347	24321	80	97	6	18.8049	8.15175e-07	0.000307914	Fn1,Ccl7,Zbp1,Ccl8,Ccl11,Egr1	cellular response to interleukin-1	BP
GO:0072001	24321	336	97	7	5.22358	0.000400194	0.0357593	Fbn1,Vcan,Cfh,Adamts1,Egr1,Nrp1,Osr2	renal system development	BP
GO:0072677	24321	23	97	3	32.7042	0.000102782	0.0129411	Ccl7,Ccl8,Ccl11	eosinophil migration	BP
GO:0085029	24321	42	97	4	23.8792	2.36887e-05	0.00357914	Mfap4,Fkbp10,Gpm6b,Antxr1	extracellular matrix assembly	BP
GO:0090092	24321	250	97	6	6.01757	0.000503019	0.0430408	Fbn1,Aspn,Fstl1,Rgma,Inhba,Cilp	regulation of transmembrane receptor protein serine/threonine kinase signaling pathway	BP
GO:0090109	24321	63	97	5	19.8994	5.32251e-06	0.00126372	Enpp2,Lrp1,Nrp1,Gpm6b,Mmp14	regulation of cell-substrate junction assembly	BP
GO:0090130	24321	308	97	7	5.69845	0.000236829	0.0246006	Dcn,Sparc,Fap,Enpp2,Fstl1,Gadd45a,Nrp1	tissue migration	BP
GO:0090132	24321	306	97	7	5.7357	0.000227632	0.0242951	Dcn,Sparc,Fap,Enpp2,Fstl1,Gadd45a,Nrp1	epithelium migration	BP
GO:0110148	24321	166	97	5	7.55217	0.000541807	0.0445784	Aspn,Ptn,Col1a1,Gpm6b,Osr2	biomineralization	BP
GO:0150115	24321	99	97	6	15.1959	2.86015e-06	0.000848853	Fn1,Enpp2,Lrp1,Nrp1,Gpm6b,Mmp14	cell-substrate junction organization	BP
GO:0150116	24321	68	97	5	18.4362	7.77031e-06	0.00169924	Enpp2,Lrp1,Nrp1,Gpm6b,Mmp14	regulation of cell-substrate junction organization	BP
GO:1901342	24321	302	97	11	9.13262	3.48009e-08	2.06568e-05	Dcn,Sparc,Thbs2,Enpp2,Adamts1,Hk2,Ccl11,Vegfd,Gadd45a,Ptn,Nrp1	regulation of vasculature development	BP
GO:1901343	24321	113	97	6	13.3132	6.16632e-06	0.00138492	Dcn,Sparc,Thbs2,Adamts1,Gadd45a,Ptn	negative regulation of vasculature development	BP
GO:1901888	24321	216	97	6	6.96478	0.000230964	0.0242951	Thbs2,Enpp2,Lrp1,Nrp1,Gpm6b,Mmp14	regulation of cell junction assembly	BP
GO:2000181	24321	112	97	6	13.4321	5.85763e-06	0.00135214	Dcn,Sparc,Thbs2,Adamts1,Gadd45a,Ptn	negative regulation of blood vessel morphogenesis	BP
GO:0005581	24321	81	97	6	18.5727	8.77572e-07	0.00031707	Dcn,Lum,Col3a1,Col6a3,Col4a5,Col1a1	collagen trimer	CC
GO:0005583	24321	11	97	3	68.3814	9.91467e-06	0.00198735	Lum,Col3a1,Col1a1	fibrillar collagen trimer	CC
GO:0005604	24321	116	97	9	19.4533	9.37889e-10	9.74232e-07	Fn1,Fbn1,Sparc,Thbs2,Adamts1,Tnc,Col4a5,Ptn,Matn2	basement membrane	CC
GO:0005793	24321	72	97	4	13.9296	0.000198701	0.0226192	Fn1,Man1a,Tmed3,Rgmb	endoplasmic reticulum-Golgi intermediate compartment	CC
GO:0005798	24321	90	97	4	11.1436	0.000467219	0.0404437	Copz2,Itm2b,Tmed3,Kdelr3	Golgi-associated vesicle	CC
GO:0030137	24321	30	97	3	25.0732	0.000230903	0.0242951	Copz2,Tmed3,Kdelr3	COPI-coated vesicle	CC
GO:0030660	24321	40	97	4	25.0732	1.94601e-05	0.0030512	Copz2,Itm2b,Tmed3,Kdelr3	Golgi-associated vesicle membrane	CC
GO:0030663	24321	17	97	3	44.2468	4.0156e-05	0.00575339	Copz2,Tmed3,Kdelr3	COPI-coated vesicle membrane	CC
GO:0062023	24321	386	97	21	13.6409	3.1511e-18	1.30928e-14	Dcn,Lum,Dpt,Col3a1,Fn1,Fbn1,Bgn,Col6a3,Mfap4,Aspn,Sparc,Vcan,Thbs2,Anxa6,Adamts1,Tnc,Col4a5,Ptn,Col1a1,Matn2,Cilp	collagen-containing extracellular matrix	CC
GO:0098643	24321	11	97	3	68.3814	9.91467e-06	0.00198735	Lum,Col3a1,Col1a1	banded collagen fibril	CC
GO:0098644	24321	18	97	4	55.7182	6.96911e-07	0.000275778	Lum,Col3a1,Col4a5,Col1a1	complex of collagen trimers	CC
GO:0002020	24321	152	97	5	8.24776	0.000362316	0.0342141	Col3a1,Fn1,Fap,Lrp1,Col1a1	protease binding	MF
GO:0005178	24321	138	97	6	10.9014	1.93575e-05	0.0030512	Col3a1,Fn1,Fbn1,Fap,Ptn,Mmp14	integrin binding	MF
GO:0005201	24321	150	97	16	26.7447	9.99971e-19	8.30976e-15	Dcn,Lum,Dpt,Col3a1,Fn1,Fbn1,Bgn,Col6a3,Mfap4,Aspn,Sparc,Vcan,Tnc,Col4a5,Col1a1,Matn2	extracellular matrix structural constituent	MF
GO:0005518	24321	71	97	7	24.7201	1.39124e-08	1.04165e-05	Dcn,Lum,Aspn,Sparc,Mmp12,P3h4,Antxr1	collagen binding	MF
GO:0005539	24321	217	97	14	16.1763	1.93565e-13	2.68087e-10	Dcn,Fn1,Fbn1,Bgn,Vcan,Ccl7,Cfh,Thbs2,Anxa6,Fstl1,Adamts1,Ccl8,Ptn,Nrp1	glycosaminoglycan binding	MF
GO:0008009	24321	42	97	3	17.9094	0.00063066	0.0498913	Ccl7,Ccl8,Ccl11	chemokine activity	MF
GO:0008201	24321	159	97	10	15.7693	8.28069e-10	9.74232e-07	Fn1,Fbn1,Ccl7,Cfh,Thbs2,Fstl1,Adamts1,Ccl8,Ptn,Nrp1	heparin binding	MF
GO:0015026	24321	27	97	3	27.8591	0.000167802	0.0199205	Rgma,Lrp1,Rgmb	coreceptor activity	MF
GO:0019838	24321	147	97	6	10.234	2.7666e-05	0.00410543	Col3a1,Ghr,Igfbp4,Ptn,Col1a1,Nrp1	growth factor binding	MF
GO:0030020	24321	38	97	4	26.3928	1.58141e-05	0.00279607	Col3a1,Col6a3,Col4a5,Col1a1	extracellular matrix structural constituent conferring tensile strength	MF
GO:0030021	24321	14	97	5	89.5471	1.76918e-09	1.63354e-06	Dcn,Lum,Bgn,Aspn,Vcan	extracellular matrix structural constituent conferring compression resistance	MF
GO:0038024	24321	77	97	4	13.025	0.000257425	0.0257735	Prg4,Enpp2,Lrp1,Scarb2	cargo receptor activity	MF
GO:0043394	24321	39	97	4	25.7161	1.75677e-05	0.00297933	Fn1,Cfh,Tnc,Ptn	proteoglycan binding	MF
GO:1901681	24321	265	97	11	10.4077	9.08406e-09	7.54885e-06	Fn1,Fbn1,Ccl7,Cfh,Thbs2,Anxa6,Fstl1,Adamts1,Ccl8,Ptn,Nrp1	sulfur compound binding	MF

## Sheet: d. GEP4_GO_significant
Supplementary Data 2d. GO enrichment analysis of top 100 genes in GEP4.
ID	#genes.in.background	#genes.in.the.pathway	#genes.in.the.query	#genes.overlapped	Enrichment.fold	P.value	BH.FDR	Genes.overlapped	Functional.Pathway	Ontology
GO:0000012	24321	12	97	2	41.7887	0.00101235	0.0375911	Smc4,Smc2	single strand break repair	BP
GO:0000070	24321	154	97	34	55.3564	4.31657e-51	7.17415e-48	Birc5,Ube2c,Ccnb1,Cdca8,Cdc20,Prc1,Nusap1,Cenpe,Plk1,Racgap1,Kif23,Aurkb,Smc4,Smc2,Kif22,Tacc3,Sgo1,Kif2c,Ndc80,Knstrn,Incenp,Mad2l1,Sgo2a,Nek2,Cit,Bub1,Ncapg,Pttg1,Bub1b,Nuf2,Cdca5,Trip13,Ncapd2,Kif4	mitotic sister chromatid segregation	BP
GO:0000075	24321	174	97	12	17.2919	5.16082e-12	4.56238e-10	Birc5,Ccnb1,Cenpe,Plk1,Aurka,Cdk1,Aurkb,Ndc80,Mad2l1,Bub1,Bub1b,Trip13	cell cycle checkpoint	BP
GO:0000079	24321	74	97	5	16.9413	1.17832e-05	0.000582847	Ccnb1,Ccna2,Plk1,Ccnb2,Ccnf	regulation of cyclin-dependent protein serine/threonine kinase activity	BP
GO:0000086	24321	122	97	9	18.4966	1.47138e-09	1.05407e-07	Birc5,Ccnb1,Ccna2,Cenpf,Plk1,Cdk1,Cit,Cdc25c,Lmnb1	G2/M transition of mitotic cell cycle	BP
GO:0000132	24321	32	97	5	39.1769	1.68133e-07	1.01985e-05	Cenpa,Plk1,Ndc80,Sapcd2,Mad2l1	establishment of mitotic spindle orientation	BP
GO:0000212	24321	19	97	5	65.9821	1.01149e-08	6.671e-07	Cenpe,Aurka,Ccnb2,Ndc80,Aspm	meiotic spindle organization	BP
GO:0000280	24321	434	97	45	25.9976	8.92791e-53	2.47303e-49	Birc5,Ube2c,Ccnb1,Cdca8,Cdc20,Tpx2,Prc1,Top2a,Nusap1,Cenpe,Plk1,Mki67,Aurka,Racgap1,Kif23,Cks2,Aurkb,Smc4,Smc2,Kif22,Ccnb2,Tacc3,Sgo1,Kifc1,Kif20b,Kif2c,Ndc80,Knstrn,Incenp,Mad2l1,Sgo2a,Aspm,Nek2,Cit,Bub1,Ncapg,Kif11,Pttg1,Bub1b,Nuf2,Cdca5,Ube2s,Trip13,Ncapd2,Kif4	nuclear division	BP
GO:0000281	24321	68	97	16	58.9958	1.38856e-24	5.49471e-22	Birc5,Cenpa,Nusap1,Plk1,Racgap1,Kif23,Stmn1,Kif20b,Kif20a,Incenp,Cep55,Ckap2,Anln,Cit,Ect2,Kif4	mitotic cytokinesis	BP
GO:0000819	24321	184	97	35	47.6936	3.78631e-50	4.49489e-47	Birc5,Ube2c,Ccnb1,Cdca8,Cdc20,Prc1,Top2a,Nusap1,Cenpe,Plk1,Racgap1,Kif23,Aurkb,Smc4,Smc2,Kif22,Tacc3,Sgo1,Kif2c,Ndc80,Knstrn,Incenp,Mad2l1,Sgo2a,Nek2,Cit,Bub1,Ncapg,Pttg1,Bub1b,Nuf2,Cdca5,Trip13,Ncapd2,Kif4	sister chromatid segregation	BP
GO:0000910	24321	160	97	19	29.7744	5.26209e-23	1.74912e-20	Birc5,Cenpa,Prc1,Nusap1,Plk1,Aurka,Racgap1,Kif23,Aurkb,Stmn1,Kif20b,Kif20a,Incenp,Cep55,Ckap2,Anln,Cit,Ect2,Kif4	cytokinesis	BP
GO:0001556	24321	32	97	3	23.5061	0.000280463	0.011205	Ccnb1,Aurka,Trip13	oocyte maturation	BP
GO:0006281	24321	489	97	8	4.10195	0.000763164	0.0293606	Smc4,Smc2,Kif22,Pclaf,Pttg1,Hmgb1,Cdca5,Trip13	DNA repair	BP
GO:0006323	24321	197	97	12	15.273	2.22535e-11	1.86794e-09	Ccnb1,Top2a,Nusap1,Cdk1,Smc4,Smc2,Incenp,Asf1b,Ncapg,Hmgb1,Cdca5,Ncapd2	DNA packaging	BP
GO:0007018	24321	394	97	10	6.36376	3.99203e-06	0.000212652	Cenpe,Kif23,Kif22,Kifc1,Kif20b,Kif20a,Kif2c,Kif11,Kif4,Kif15	microtubule-based movement	BP
GO:0007019	24321	54	97	4	18.5727	6.45243e-05	0.00272181	Tpx2,Stmn1,Kif2c,Ckap2	microtubule depolymerization	BP
GO:0007051	24321	181	97	24	33.2462	3.76162e-30	2.08394e-27	Ccnb1,Cdc20,Tpx2,Prc1,Cenpe,Plk1,Aurka,Racgap1,Kif23,Aurkb,Ccnb2,Tacc3,Stmn1,Spc25,Kifc1,Ndc80,Knstrn,Incenp,Aspm,Nek2,Dlgap5,Kif11,Nuf2,Kif4	spindle organization	BP
GO:0007052	24321	118	97	20	42.4969	1.93344e-27	9.45112e-25	Ccnb1,Cdc20,Tpx2,Prc1,Cenpe,Plk1,Aurka,Racgap1,Kif23,Aurkb,Tacc3,Stmn1,Spc25,Kifc1,Ndc80,Nek2,Dlgap5,Kif11,Nuf2,Kif4	mitotic spindle organization	BP
GO:0007059	24321	330	97	46	34.9505	3.03528e-60	2.52232e-56	Birc5,Ube2c,Ccnb1,Cdca8,Cenpf,Cdc20,Prc1,Top2a,Nusap1,Cenpe,Plk1,Mki67,Racgap1,Kif23,Aurkb,Smc4,Smc2,Kif22,Tacc3,Sgo1,Spc25,Knl1,Kif2c,Ndc80,Knstrn,Incenp,Mad2l1,Cenpq,Sgo2a,Ska1,Cenpw,Nek2,Dlgap5,Cit,Bub1,Ncapg,Cdca2,Pttg1,Bub1b,Nuf2,Ect2,Pmf1,Cdca5,Trip13,Ncapd2,Kif4	chromosome segregation	BP
GO:0007062	24321	56	97	8	35.8189	5.78899e-11	4.76302e-09	Cdc20,Kif22,Sgo1,Sgo2a,Bub1,Pttg1,Bub1b,Cdca5	sister chromatid cohesion	BP
GO:0007063	24321	22	97	3	34.1907	8.96344e-05	0.00372431	Sgo2a,Bub1,Cdca5	regulation of sister chromatid cohesion	BP
GO:0007064	24321	27	97	4	37.1455	3.88845e-06	0.000208471	Cdc20,Sgo1,Pttg1,Cdca5	mitotic sister chromatid cohesion	BP
GO:0007076	24321	13	97	6	115.722	5.77158e-12	5.04861e-10	Nusap1,Smc4,Smc2,Ncapg,Cdca5,Ncapd2	mitotic chromosome condensation	BP
GO:0007080	24321	47	97	9	48.0125	2.09981e-13	2.07731e-11	Ccnb1,Cdca8,Cenpe,Aurkb,Kif22,Kif2c,Ndc80,Nuf2,Cdca5	mitotic metaphase plate congression	BP
GO:0007088	24321	108	97	13	30.1807	4.24008e-16	5.68308e-14	Birc5,Ccnb1,Nusap1,Cenpe,Plk1,Mki67,Aurkb,Kif20b,Ndc80,Mad2l1,Bub1,Bub1b,Trip13	regulation of mitotic nuclear division	BP
GO:0007091	24321	59	97	13	55.246	9.75725e-20	2.02707e-17	Birc5,Ube2c,Ccnb1,Cenpe,Plk1,Aurkb,Tacc3,Ndc80,Mad2l1,Cit,Bub1,Bub1b,Trip13	metaphase/anaphase transition of mitotic cell cycle	BP
GO:0007093	24321	125	97	11	22.0644	2.8924e-12	2.5845e-10	Birc5,Ccnb1,Cenpe,Plk1,Cdk1,Aurkb,Ndc80,Mad2l1,Bub1,Bub1b,Trip13	mitotic cell cycle checkpoint	BP
GO:0007094	24321	38	97	10	65.9821	2.72456e-16	3.83748e-14	Birc5,Ccnb1,Cenpe,Plk1,Aurkb,Ndc80,Mad2l1,Bub1,Bub1b,Trip13	mitotic spindle assembly checkpoint	BP
GO:0007096	24321	17	97	3	44.2468	4.0156e-05	0.0017471	Birc5,Ube2c,Cdca5	regulation of exit from mitosis	BP
GO:0007098	24321	129	97	9	17.4929	2.41632e-09	1.6733e-07	Plk1,Aurka,Pclaf,Sgo1,Kifc1,Ndc80,Nek2,Kif11,Ccnf	centrosome cycle	BP
GO:0007100	24321	12	97	3	62.683	1.31813e-05	0.000648145	Aurka,Nek2,Kif11	mitotic centrosome separation	BP
GO:0007127	24321	125	97	11	22.0644	2.8924e-12	2.5845e-10	Top2a,Cenpe,Plk1,Aurka,Cks2,Ccnb2,Sgo1,Ndc80,Sgo2a,Pttg1,Trip13	meiosis I	BP
GO:0007135	24321	15	97	4	66.8619	3.13745e-07	1.84909e-05	Sgo1,Sgo2a,Bub1,Bub1b	meiosis II	BP
GO:0007143	24321	39	97	8	51.4322	2.65011e-12	2.44694e-10	Top2a,Cenpe,Plk1,Aurka,Ccnb2,Ndc80,Sgo2a,Trip13	female meiotic nuclear division	BP
GO:0007144	24321	11	97	5	113.969	4.12157e-10	3.031e-08	Cenpe,Aurka,Ccnb2,Ndc80,Trip13	female meiosis I	BP
GO:0007163	24321	224	97	7	7.83537	3.25654e-05	0.00147075	Cenpa,Plk1,Kif20b,Kif2c,Ndc80,Sapcd2,Mad2l1	establishment or maintenance of cell polarity	BP
GO:0007292	24321	160	97	10	15.6707	8.80396e-10	6.36182e-08	Ccnb1,Top2a,Cenpe,Plk1,Aurka,Ccnb2,Ndc80,Sgo2a,Aspm,Trip13	female gamete generation	BP
GO:0007346	24321	453	97	24	13.2838	1.64568e-20	3.79877e-18	Birc5,Ube2c,Ccnb1,Cenpf,Nusap1,Cenpe,Plk1,Mki67,Cdk1,Cks2,Aurkb,Kif20b,Ndc80,Mad2l1,Cks1b,Dlgap5,Bub1,Cdc25c,Hmgb1,Bub1b,Cdca5,Trip13,Dbf4,Lmnb1	regulation of mitotic cell cycle	BP
GO:0008608	24321	33	97	12	91.1753	2.65006e-21	6.88187e-19	Ccnb1,Cenpe,Racgap1,Aurkb,Sgo1,Knl1,Kif2c,Ndc80,Knstrn,Nek2,Nuf2,Ect2	attachment of spindle microtubules to kinetochore	BP
GO:0010389	24321	85	97	5	14.7489	2.31779e-05	0.00107004	Ccnb1,Cenpf,Cdk1,Cdc25c,Lmnb1	regulation of G2/M transition of mitotic cell cycle	BP
GO:0010458	24321	28	97	4	35.8189	4.52267e-06	0.000238432	Birc5,Ube2c,Cdca5,Ube2s	exit from mitosis	BP
GO:0010639	24321	359	97	17	11.8731	6.65021e-14	6.82263e-12	Birc5,Ccnb1,Tpx2,Top2a,Cenpe,Plk1,Aurkb,Stmn1,Kifc1,Ndc80,Mad2l1,Ckap2,Bub1,Pttg1,Bub1b,Ccnf,Trip13	negative regulation of organelle organization	BP
GO:0010826	24321	12	97	2	41.7887	0.00101235	0.0375911	Kifc1,Ccnf	negative regulation of centrosome duplication	BP
GO:0010948	24321	230	97	15	16.3521	2.13063e-14	2.29942e-12	Birc5,Ccnb1,Cenpe,Plk1,Cdk1,Aurkb,Kifc1,Ndc80,Mad2l1,Nek2,Bub1,Pttg1,Bub1b,Ccnf,Trip13	negative regulation of cell cycle process	BP
GO:0010965	24321	60	97	14	58.5041	1.44649e-21	4.00677e-19	Birc5,Ube2c,Ccnb1,Cenpe,Plk1,Aurkb,Tacc3,Ndc80,Mad2l1,Cit,Bub1,Pttg1,Bub1b,Trip13	regulation of mitotic sister chromatid separation	BP
GO:0010971	24321	27	97	4	37.1455	3.88845e-06	0.000208471	Ccnb1,Cdk1,Cdc25c,Lmnb1	positive regulation of G2/M transition of mitotic cell cycle	BP
GO:0016572	24321	37	97	4	27.1062	1.41927e-05	0.000689717	Ccnb1,Ccna2,Aurkb,Incenp	histone phosphorylation	BP
GO:0018107	24321	119	97	4	8.42797	0.00132968	0.0484635	Plk1,Cdk1,Pbk,Cit	peptidyl-threonine phosphorylation	BP
GO:0022411	24321	385	97	7	4.55876	0.000893551	0.0340615	Tpx2,Top2a,Plk1,Cdk1,Stmn1,Kif2c,Ckap2	cellular component disassembly	BP
GO:0022412	24321	479	97	11	5.75794	3.34277e-06	0.000181559	Hmgb2,Ccnb1,Top2a,Cenpe,Plk1,Aurka,Ccnb2,Ndc80,Sgo2a,Aspm,Trip13	cellular process involved in reproduction in multicellular organism	BP
GO:0030010	24321	148	97	6	10.1648	2.87429e-05	0.00130521	Cenpa,Plk1,Kif20b,Ndc80,Sapcd2,Mad2l1	establishment of cell polarity	BP
GO:0030071	24321	56	97	11	49.2509	2.90689e-16	4.02605e-14	Birc5,Ube2c,Ccnb1,Cenpe,Plk1,Aurkb,Ndc80,Mad2l1,Bub1,Bub1b,Trip13	regulation of mitotic metaphase/anaphase transition	BP
GO:0030261	24321	45	97	10	55.7182	1.79716e-15	2.13349e-13	Ccnb1,Top2a,Nusap1,Cdk1,Smc4,Smc2,Incenp,Ncapg,Cdca5,Ncapd2	chromosome condensation	BP
GO:0030865	24321	63	97	4	15.9195	0.000118244	0.00486439	Racgap1,Kif23,Anln,Ect2	cortical cytoskeleton organization	BP
GO:0030866	24321	38	97	4	26.3928	1.58141e-05	0.000755259	Racgap1,Kif23,Anln,Ect2	cortical actin cytoskeleton organization	BP
GO:0031023	24321	139	97	9	16.2344	4.6764e-09	3.15942e-07	Plk1,Aurka,Pclaf,Sgo1,Kifc1,Ndc80,Nek2,Kif11,Ccnf	microtubule organizing center organization	BP
GO:0031032	24321	208	97	6	7.23265	0.000188408	0.00760036	Racgap1,Kif23,Stmn1,Anln,Cit,Ect2	actomyosin structure organization	BP
GO:0031109	24321	122	97	5	10.2759	0.000130407	0.00533835	Tpx2,Stmn1,Kif2c,Ska1,Ckap2	microtubule polymerization or depolymerization	BP
GO:0031110	24321	90	97	4	11.1436	0.000467219	0.0184885	Tpx2,Stmn1,Ska1,Ckap2	regulation of microtubule polymerization or depolymerization	BP
GO:0031111	24321	48	97	3	15.6707	0.000933868	0.0354358	Tpx2,Stmn1,Ckap2	negative regulation of microtubule polymerization or depolymerization	BP
GO:0031145	24321	17	97	3	44.2468	4.0156e-05	0.0017471	Ube2c,Cdc20,Ube2s	anaphase-promoting complex-dependent catabolic process	BP
GO:0031577	24321	43	97	11	64.1407	1.17137e-17	1.88638e-15	Birc5,Ccnb1,Cenpe,Plk1,Aurka,Aurkb,Ndc80,Mad2l1,Bub1,Bub1b,Trip13	spindle checkpoint	BP
GO:0032465	24321	80	97	11	34.4756	1.89195e-14	2.0687e-12	Prc1,Plk1,Aurka,Racgap1,Kif23,Aurkb,Kif20b,Kif20a,Incenp,Cit,Ect2	regulation of cytokinesis	BP
GO:0032467	24321	33	97	6	45.5876	3.49345e-09	2.37955e-07	Racgap1,Kif23,Aurkb,Kif20b,Cit,Ect2	positive regulation of cytokinesis	BP
GO:0032506	24321	39	97	8	51.4322	2.65011e-12	2.44694e-10	Racgap1,Kif23,Aurkb,Kif20b,Kif20a,Cep55,Anln,Ect2	cytokinetic process	BP
GO:0032886	24321	255	97	8	7.8661	8.46031e-06	0.00043132	Tpx2,Plk1,Tacc3,Stmn1,Kifc1,Ska1,Ckap2,Ccnf	regulation of microtubule-based process	BP
GO:0033044	24321	288	97	18	15.6707	8.9251e-17	1.32442e-14	Birc5,Ube2c,Ccnb1,Top2a,Cenpe,Plk1,Aurkb,Tacc3,Ndc80,Mad2l1,Sgo2a,Nek2,Cit,Bub1,Pttg1,Bub1b,Cdca5,Trip13	regulation of chromosome organization	BP
GO:0033045	24321	67	97	14	52.3918	7.98029e-21	1.89475e-18	Birc5,Ube2c,Ccnb1,Cenpe,Plk1,Aurkb,Tacc3,Ndc80,Mad2l1,Cit,Bub1,Pttg1,Bub1b,Trip13	regulation of sister chromatid segregation	BP
GO:0033046	24321	41	97	11	67.2695	6.47608e-18	1.12117e-15	Birc5,Ccnb1,Cenpe,Plk1,Aurkb,Ndc80,Mad2l1,Bub1,Pttg1,Bub1b,Trip13	negative regulation of sister chromatid segregation	BP
GO:0033047	24321	44	97	11	62.683	1.55677e-17	2.39569e-15	Birc5,Ccnb1,Cenpe,Plk1,Aurkb,Ndc80,Mad2l1,Bub1,Pttg1,Bub1b,Trip13	regulation of mitotic sister chromatid segregation	BP
GO:0033048	24321	41	97	11	67.2695	6.47608e-18	1.12117e-15	Birc5,Ccnb1,Cenpe,Plk1,Aurkb,Ndc80,Mad2l1,Bub1,Pttg1,Bub1b,Trip13	negative regulation of mitotic sister chromatid segregation	BP
GO:0034501	24321	19	97	5	65.9821	1.01149e-08	6.671e-07	Cdk1,Aurkb,Knl1,Ndc80,Cenpq	protein localization to kinetochore	BP
GO:0034502	24321	93	97	9	24.2644	1.27554e-10	9.90634e-09	Cenpa,Plk1,Cdk1,Aurkb,Knl1,Ndc80,Cenpq,Bub1b,Cdca5	protein localization to chromosome	BP
GO:0034508	24321	29	97	4	34.5837	5.23029e-06	0.000273357	Cenpa,Cenpe,Cenpw,Dlgap5	centromere complex assembly	BP
GO:0040001	24321	36	97	6	41.7887	6.08477e-09	4.07778e-07	Cenpa,Nusap1,Plk1,Ndc80,Sapcd2,Mad2l1	establishment of mitotic spindle localization	BP
GO:0043161	24321	409	97	7	4.29126	0.00126722	0.0463901	Ube2c,Cdc20,Plk1,Aurka,Pbk,Ube2s,Ccnf	proteasome-mediated ubiquitin-dependent protein catabolic process	BP
GO:0044770	24321	424	97	25	14.7837	1.71441e-22	5.27657e-20	Birc5,Ube2c,Ccnb1,Ccna2,Cenpf,Cenpe,Plk1,Cdk1,Cks2,Aurkb,Ccnb2,Tacc3,Ndc80,Mad2l1,Cks1b,Cit,Bub1,Cdc25c,Bub1b,Cdca5,Ube2s,Ccnf,Trip13,Dbf4,Lmnb1	cell cycle phase transition	BP
GO:0044771	24321	11	97	3	68.3814	9.91467e-06	0.000499339	Ccnb2,Ndc80,Cdc25c	meiotic cell cycle phase transition	BP
GO:0044772	24321	383	97	25	16.3663	1.40326e-23	4.8588e-21	Birc5,Ube2c,Ccnb1,Ccna2,Cenpf,Cenpe,Plk1,Cdk1,Cks2,Aurkb,Ccnb2,Tacc3,Ndc80,Mad2l1,Cks1b,Cit,Bub1,Cdc25c,Bub1b,Cdca5,Ube2s,Ccnf,Trip13,Dbf4,Lmnb1	mitotic cell cycle phase transition	BP
GO:0044784	24321	62	97	13	52.5728	1.98369e-19	4.0206e-17	Birc5,Ube2c,Ccnb1,Cenpe,Plk1,Aurkb,Tacc3,Ndc80,Mad2l1,Cit,Bub1,Bub1b,Trip13	metaphase/anaphase transition of cell cycle	BP
GO:0044839	24321	141	97	11	19.5606	1.08881e-11	9.32783e-10	Birc5,Ccnb1,Ccna2,Cenpf,Plk1,Cdk1,Ccnb2,Ndc80,Cit,Cdc25c,Lmnb1	cell cycle G2/M phase transition	BP
GO:0045132	24321	101	97	11	27.3074	2.68053e-13	2.62061e-11	Top2a,Plk1,Smc4,Smc2,Sgo1,Sgo2a,Bub1,Pttg1,Bub1b,Nuf2,Trip13	meiotic chromosome segregation	BP
GO:0045143	24321	69	97	5	18.169	8.35104e-06	0.000428378	Plk1,Sgo1,Sgo2a,Pttg1,Trip13	homologous chromosome segregation	BP
GO:0045144	24321	13	97	4	77.1483	1.65352e-07	1.01035e-05	Sgo1,Sgo2a,Bub1,Bub1b	meiotic sister chromatid segregation	BP
GO:0045786	24321	452	97	17	9.43018	2.69915e-12	2.46483e-10	Birc5,Ccnb1,Cenpe,Plk1,Aurka,Cdk1,Aurkb,Kifc1,Ndc80,Mad2l1,Cdkn3,Nek2,Bub1,Pttg1,Bub1b,Ccnf,Trip13	negative regulation of cell cycle	BP
GO:0045787	24321	365	97	21	14.4257	1.00406e-18	1.9404e-16	Birc5,Ube2c,Ccnb1,Nusap1,Cenpe,Aurka,Racgap1,Cdk1,Kif23,Aurkb,Kif20b,Ndc80,Mad2l1,Sgo2a,Cit,Cdc25c,Hmgb1,Ect2,Cdca5,Dbf4,Lmnb1	positive regulation of cell cycle	BP
GO:0045839	24321	50	97	10	50.1464	5.69323e-15	6.48093e-13	Birc5,Ccnb1,Cenpe,Plk1,Aurkb,Ndc80,Mad2l1,Bub1,Bub1b,Trip13	negative regulation of mitotic nuclear division	BP
GO:0045841	24321	40	97	10	62.683	4.85368e-16	6.3022e-14	Birc5,Ccnb1,Cenpe,Plk1,Aurkb,Ndc80,Mad2l1,Bub1,Bub1b,Trip13	negative regulation of mitotic metaphase/anaphase transition	BP
GO:0045930	24321	228	97	11	12.0967	1.89305e-09	1.32195e-07	Birc5,Ccnb1,Cenpe,Plk1,Cdk1,Aurkb,Ndc80,Mad2l1,Bub1,Bub1b,Trip13	negative regulation of mitotic cell cycle	BP
GO:0045931	24321	123	97	10	20.3847	6.55314e-11	5.28705e-09	Birc5,Ube2c,Ccnb1,Cenpe,Cdk1,Cdc25c,Hmgb1,Cdca5,Dbf4,Lmnb1	positive regulation of mitotic cell cycle	BP
GO:0046606	24321	12	97	2	41.7887	0.00101235	0.0375911	Kifc1,Ccnf	negative regulation of centrosome cycle	BP
GO:0048285	24321	490	97	45	23.0264	2.46468e-50	3.41358e-47	Birc5,Ube2c,Ccnb1,Cdca8,Cdc20,Tpx2,Prc1,Top2a,Nusap1,Cenpe,Plk1,Mki67,Aurka,Racgap1,Kif23,Cks2,Aurkb,Smc4,Smc2,Kif22,Ccnb2,Tacc3,Sgo1,Kifc1,Kif20b,Kif2c,Ndc80,Knstrn,Incenp,Mad2l1,Sgo2a,Aspm,Nek2,Cit,Bub1,Ncapg,Kif11,Pttg1,Bub1b,Nuf2,Cdca5,Ube2s,Trip13,Ncapd2,Kif4	organelle fission	BP
GO:0048477	24321	105	97	4	9.55169	0.000835156	0.0319822	Ccnb1,Aurka,Aspm,Trip13	oogenesis	BP
GO:0048599	24321	53	97	3	14.1924	0.00124676	0.0458432	Ccnb1,Aurka,Trip13	oocyte development	BP
GO:0050000	24321	83	97	13	39.2713	1.18041e-17	1.88638e-15	Birc5,Ccnb1,Cdca8,Cenpf,Cenpe,Aurkb,Kif22,Kif2c,Ndc80,Incenp,Cenpq,Nuf2,Cdca5	chromosome localization	BP
GO:0051177	24321	13	97	4	77.1483	1.65352e-07	1.01035e-05	Sgo1,Sgo2a,Bub1,Bub1b	meiotic sister chromatid cohesion	BP
GO:0051225	24321	114	97	17	37.3899	2.03723e-22	5.83772e-20	Cdc20,Tpx2,Prc1,Cenpe,Plk1,Aurka,Racgap1,Kif23,Aurkb,Ccnb2,Kifc1,Ndc80,Incenp,Aspm,Nek2,Kif11,Kif4	spindle assembly	BP
GO:0051293	24321	51	97	6	29.4979	5.36162e-08	3.40115e-06	Cenpa,Nusap1,Plk1,Ndc80,Sapcd2,Mad2l1	establishment of spindle localization	BP
GO:0051294	24321	38	97	5	32.991	4.1123e-07	2.40656e-05	Cenpa,Plk1,Ndc80,Sapcd2,Mad2l1	establishment of spindle orientation	BP
GO:0051299	24321	13	97	3	57.8612	1.70861e-05	0.000806734	Aurka,Nek2,Kif11	centrosome separation	BP
GO:0051302	24321	163	97	12	18.4588	2.37802e-12	2.24561e-10	Prc1,Plk1,Aurka,Racgap1,Kif23,Aurkb,Kif20b,Kif20a,Incenp,Aspm,Cit,Ect2	regulation of cell division	BP
GO:0051303	24321	81	97	13	40.2409	8.43107e-18	1.42984e-15	Birc5,Ccnb1,Cdca8,Cenpf,Cenpe,Aurkb,Kif22,Kif2c,Ndc80,Incenp,Cenpq,Nuf2,Cdca5	establishment of chromosome localization	BP
GO:0051304	24321	95	97	15	39.5893	2.82466e-20	6.17709e-18	Birc5,Ube2c,Ccnb1,Top2a,Cenpe,Plk1,Aurkb,Tacc3,Ndc80,Mad2l1,Cit,Bub1,Pttg1,Bub1b,Trip13	chromosome separation	BP
GO:0051306	24321	63	97	14	55.7182	3.088e-21	7.77616e-19	Birc5,Ube2c,Ccnb1,Cenpe,Plk1,Aurkb,Tacc3,Ndc80,Mad2l1,Cit,Bub1,Pttg1,Bub1b,Trip13	mitotic sister chromatid separation	BP
GO:0051310	24321	63	97	12	47.7585	1.80866e-17	2.73272e-15	Ccnb1,Cdca8,Cenpf,Cenpe,Aurkb,Kif22,Kif2c,Ndc80,Incenp,Cenpq,Nuf2,Cdca5	metaphase plate congression	BP
GO:0051315	24321	14	97	5	89.5471	1.76918e-09	1.24592e-07	Cenpe,Aurkb,Kif2c,Ndc80,Nuf2	attachment of mitotic spindle microtubules to kinetochore	BP
GO:0051321	24321	327	97	23	17.6356	1.90866e-22	5.66464e-20	Cdc20,Top2a,Cenpe,Plk1,Mki67,Aurka,Cks2,Smc4,Smc2,Ccnb2,Sgo1,Ndc80,Incenp,Sgo2a,Aspm,Nek2,Bub1,Cdc25c,Pttg1,Bub1b,Nuf2,Trip13,Ncapd2	meiotic cell cycle	BP
GO:0051382	24321	16	97	4	62.683	4.17048e-07	2.40671e-05	Cenpa,Cenpe,Cenpw,Dlgap5	kinetochore assembly	BP
GO:0051383	24321	21	97	8	95.5169	9.29481e-15	1.04378e-12	Cenpa,Cenpe,Smc4,Smc2,Ndc80,Cenpw,Dlgap5,Nuf2	kinetochore organization	BP
GO:0051438	24321	50	97	4	20.0586	4.75647e-05	0.00204799	Cdc20,Plk1,Mad2l1,Ube2s	regulation of ubiquitin-protein transferase activity	BP
GO:0051443	24321	27	97	3	27.8591	0.000167802	0.00680212	Cdc20,Plk1,Ube2s	positive regulation of ubiquitin-protein transferase activity	BP
GO:0051445	24321	58	97	4	17.2919	8.5514e-05	0.003589	Cdc20,Aspm,Cdc25c,Trip13	regulation of meiotic cell cycle	BP
GO:0051494	24321	172	97	5	7.28872	0.000636399	0.0247125	Tpx2,Stmn1,Kifc1,Ckap2,Ccnf	negative regulation of cytoskeleton organization	BP
GO:0051642	24321	33	97	4	30.3918	8.90163e-06	0.000451052	Aurka,Mad2l1,Aspm,Dlgap5	centrosome localization	BP
GO:0051653	24321	56	97	7	31.3415	2.54703e-09	1.74924e-07	Cenpa,Nusap1,Plk1,Ndc80,Sapcd2,Mad2l1,Aspm	spindle localization	BP
GO:0051656	24321	399	97	21	13.1964	6.18655e-18	1.12117e-15	Birc5,Ccnb1,Cdca8,Cenpf,Cenpa,Nusap1,Cenpe,Plk1,Kif23,Aurkb,Kif22,Tacc3,Kifc1,Kif2c,Ndc80,Incenp,Sapcd2,Mad2l1,Cenpq,Nuf2,Cdca5	establishment of organelle localization	BP
GO:0051781	24321	79	97	6	19.0429	7.56458e-07	4.30559e-05	Racgap1,Kif23,Aurkb,Kif20b,Cit,Ect2	positive regulation of cell division	BP
GO:0051783	24321	142	97	14	24.7201	5.14343e-16	6.57567e-14	Birc5,Ccnb1,Cdc20,Nusap1,Cenpe,Plk1,Mki67,Aurkb,Kif20b,Ndc80,Mad2l1,Bub1,Bub1b,Trip13	regulation of nuclear division	BP
GO:0051784	24321	60	97	10	41.7887	4.04455e-14	4.20128e-12	Birc5,Ccnb1,Cenpe,Plk1,Aurkb,Ndc80,Mad2l1,Bub1,Bub1b,Trip13	negative regulation of nuclear division	BP
GO:0051983	24321	84	97	16	47.7585	5.7387e-23	1.83418e-20	Birc5,Ube2c,Ccnb1,Cenpe,Plk1,Mki67,Aurkb,Tacc3,Kif2c,Ndc80,Mad2l1,Cit,Bub1,Pttg1,Bub1b,Trip13	regulation of chromosome segregation	BP
GO:0051984	24321	14	97	3	53.7283	2.1683e-05	0.00100662	Ccnb1,Cenpe,Aurkb	positive regulation of chromosome segregation	BP
GO:0051985	24321	44	97	11	62.683	1.55677e-17	2.39569e-15	Birc5,Ccnb1,Cenpe,Plk1,Aurkb,Ndc80,Mad2l1,Bub1,Pttg1,Bub1b,Trip13	negative regulation of chromosome segregation	BP
GO:0051988	24321	13	97	7	135.01	2.16659e-14	2.30825e-12	Ccnb1,Cenpe,Racgap1,Aurkb,Knstrn,Nek2,Ect2	regulation of attachment of spindle microtubules to kinetochore	BP
GO:0060236	24321	36	97	3	20.8943	0.000399092	0.0158682	Tpx2,Plk1,Tacc3	regulation of mitotic spindle organization	BP
GO:0061351	24321	193	97	5	6.49565	0.00106704	0.0394094	Racgap1,Tacc3,Shcbp1,Aspm,Melk	neural precursor cell proliferation	BP
GO:0061640	24321	93	97	17	45.8327	5.04698e-24	1.90638e-21	Birc5,Cenpa,Nusap1,Plk1,Racgap1,Kif23,Aurkb,Stmn1,Kif20b,Kif20a,Incenp,Cep55,Ckap2,Anln,Cit,Ect2,Kif4	cytoskeleton-dependent cytokinesis	BP
GO:0061842	24321	34	97	4	29.4979	1.00577e-05	0.000503492	Aurka,Mad2l1,Aspm,Dlgap5	microtubule organizing center localization	BP
GO:0061982	24321	130	97	12	23.1445	1.57245e-13	1.59354e-11	Top2a,Cenpe,Plk1,Aurka,Cks2,Ccnb2,Sgo1,Ndc80,Sgo2a,Cdc25c,Pttg1,Trip13	meiosis I cell cycle process	BP
GO:0061983	24321	15	97	4	66.8619	3.13745e-07	1.84909e-05	Sgo1,Sgo2a,Bub1,Bub1b	meiosis II cell cycle process	BP
GO:0065004	24321	170	97	5	7.37447	0.000603593	0.0236597	Cenpa,Cenpe,Asf1b,Cenpw,Dlgap5	protein-DNA complex assembly	BP
GO:0070192	24321	78	97	9	28.9306	2.53979e-11	2.11056e-09	Smc4,Smc2,Sgo1,Incenp,Sgo2a,Bub1,Bub1b,Trip13,Ncapd2	chromosome organization involved in meiotic cell cycle	BP
GO:0070507	24321	153	97	6	9.83263	3.46451e-05	0.00153957	Tpx2,Plk1,Tacc3,Stmn1,Ska1,Ckap2	regulation of microtubule cytoskeleton organization	BP
GO:0070601	24321	11	97	4	91.1753	7.67851e-08	4.83397e-06	Sgo1,Sgo2a,Bub1,Bub1b	centromeric sister chromatid cohesion	BP
GO:0071103	24321	239	97	12	12.5891	2.09848e-10	1.59985e-08	Ccnb1,Top2a,Nusap1,Cdk1,Smc4,Smc2,Incenp,Asf1b,Ncapg,Hmgb1,Cdca5,Ncapd2	DNA conformation change	BP
GO:0071173	24321	38	97	10	65.9821	2.72456e-16	3.83748e-14	Birc5,Ccnb1,Cenpe,Plk1,Aurkb,Ndc80,Mad2l1,Bub1,Bub1b,Trip13	spindle assembly checkpoint	BP
GO:0071174	24321	40	97	10	62.683	4.85368e-16	6.3022e-14	Birc5,Ccnb1,Cenpe,Plk1,Aurkb,Ndc80,Mad2l1,Bub1,Bub1b,Trip13	mitotic spindle checkpoint	BP
GO:0071459	24321	25	97	7	70.2049	5.83752e-12	5.05311e-10	Cenpa,Cdk1,Aurkb,Knl1,Ndc80,Cenpq,Bub1b	protein localization to chromosome, centromeric region	BP
GO:0072697	24321	12	97	2	41.7887	0.00101235	0.0375911	Plk1,Sapcd2	protein localization to cell cortex	BP
GO:0090068	24321	261	97	19	18.2525	6.54538e-19	1.29505e-16	Birc5,Ube2c,Ccnb1,Nusap1,Cenpe,Racgap1,Cdk1,Kif23,Aurkb,Kif20b,Ndc80,Mad2l1,Sgo2a,Cit,Cdc25c,Ect2,Cdca5,Dbf4,Lmnb1	positive regulation of cell cycle process	BP
GO:0090224	24321	40	97	3	18.8049	0.000545905	0.0214999	Tpx2,Plk1,Tacc3	regulation of spindle organization	BP
GO:0090231	24321	17	97	4	58.9958	5.43704e-07	3.11598e-05	Ccnb1,Aurka,Ndc80,Mad2l1	regulation of spindle checkpoint	BP
GO:0090266	24321	15	97	3	50.1464	2.70253e-05	0.00123396	Ccnb1,Ndc80,Mad2l1	regulation of mitotic cell cycle spindle assembly checkpoint	BP
GO:0090306	24321	10	97	5	125.366	2.25524e-10	1.70373e-08	Cenpe,Aurka,Ccnb2,Ndc80,Aspm	spindle assembly involved in meiosis	BP
GO:0090307	24321	67	97	11	41.1649	2.42061e-15	2.83313e-13	Cdc20,Tpx2,Prc1,Plk1,Racgap1,Kif23,Aurkb,Kifc1,Nek2,Kif11,Kif4	mitotic spindle assembly	BP
GO:0098813	24321	267	97	39	36.6238	2.49228e-51	5.17771e-48	Birc5,Ube2c,Ccnb1,Cdca8,Cenpf,Cdc20,Prc1,Top2a,Nusap1,Cenpe,Plk1,Racgap1,Kif23,Aurkb,Smc4,Smc2,Kif22,Tacc3,Sgo1,Knl1,Kif2c,Ndc80,Knstrn,Incenp,Mad2l1,Cenpq,Sgo2a,Nek2,Cit,Bub1,Ncapg,Pttg1,Bub1b,Nuf2,Ect2,Cdca5,Trip13,Ncapd2,Kif4	nuclear chromosome segregation	BP
GO:0140013	24321	195	97	19	24.4303	2.49199e-21	6.68015e-19	Cdc20,Top2a,Cenpe,Plk1,Aurka,Cks2,Smc4,Smc2,Ccnb2,Sgo1,Ndc80,Incenp,Sgo2a,Aspm,Bub1,Pttg1,Bub1b,Nuf2,Trip13	meiotic nuclear division	BP
GO:0140014	24321	275	97	41	37.3819	1.64091e-54	6.81798e-51	Birc5,Ube2c,Ccnb1,Cdca8,Cdc20,Tpx2,Prc1,Nusap1,Cenpe,Plk1,Mki67,Aurka,Racgap1,Kif23,Aurkb,Smc4,Smc2,Kif22,Tacc3,Sgo1,Kifc1,Kif20b,Kif2c,Ndc80,Knstrn,Incenp,Mad2l1,Sgo2a,Nek2,Cit,Bub1,Ncapg,Kif11,Pttg1,Bub1b,Nuf2,Cdca5,Ube2s,Trip13,Ncapd2,Kif4	mitotic nuclear division	BP
GO:1901976	24321	35	97	4	28.6551	1.13209e-05	0.000563331	Ccnb1,Aurka,Ndc80,Mad2l1	regulation of cell cycle checkpoint	BP
GO:1901978	24321	10	97	2	50.1464	0.000693841	0.0268178	Ndc80,Mad2l1	positive regulation of cell cycle checkpoint	BP
GO:1901987	24321	305	97	17	13.9752	4.60125e-15	5.3106e-13	Birc5,Ube2c,Ccnb1,Cenpf,Cenpe,Plk1,Cdk1,Aurkb,Ndc80,Mad2l1,Bub1,Cdc25c,Bub1b,Cdca5,Trip13,Dbf4,Lmnb1	regulation of cell cycle phase transition	BP
GO:1901988	24321	166	97	11	16.6148	6.42895e-11	5.2377e-09	Birc5,Ccnb1,Cenpe,Plk1,Cdk1,Aurkb,Ndc80,Mad2l1,Bub1,Bub1b,Trip13	negative regulation of cell cycle phase transition	BP
GO:1901989	24321	102	97	9	22.1234	2.94952e-10	2.20815e-08	Birc5,Ube2c,Ccnb1,Cenpe,Cdk1,Cdc25c,Cdca5,Dbf4,Lmnb1	positive regulation of cell cycle phase transition	BP
GO:1901990	24321	271	97	17	15.7286	6.47626e-16	8.03249e-14	Birc5,Ube2c,Ccnb1,Cenpf,Cenpe,Plk1,Cdk1,Aurkb,Ndc80,Mad2l1,Bub1,Cdc25c,Bub1b,Cdca5,Trip13,Dbf4,Lmnb1	regulation of mitotic cell cycle phase transition	BP
GO:1901991	24321	149	97	11	18.5104	1.98996e-11	1.6874e-09	Birc5,Ccnb1,Cenpe,Plk1,Cdk1,Aurkb,Ndc80,Mad2l1,Bub1,Bub1b,Trip13	negative regulation of mitotic cell cycle phase transition	BP
GO:1901992	24321	88	97	9	25.643	7.70167e-11	6.15393e-09	Birc5,Ube2c,Ccnb1,Cenpe,Cdk1,Cdc25c,Cdca5,Dbf4,Lmnb1	positive regulation of mitotic cell cycle phase transition	BP
GO:1902099	24321	59	97	11	46.7466	5.41069e-16	6.81254e-14	Birc5,Ube2c,Ccnb1,Cenpe,Plk1,Aurkb,Ndc80,Mad2l1,Bub1,Bub1b,Trip13	regulation of metaphase/anaphase transition of cell cycle	BP
GO:1902100	24321	42	97	10	59.6981	8.37069e-16	1.02295e-13	Birc5,Ccnb1,Cenpe,Plk1,Aurkb,Ndc80,Mad2l1,Bub1,Bub1b,Trip13	negative regulation of metaphase/anaphase transition of cell cycle	BP
GO:1902410	24321	23	97	3	32.7042	0.000102782	0.00424933	Kif20b,Kif20a,Cep55	mitotic cytokinetic process	BP
GO:1902749	24321	101	97	6	14.895	3.21423e-06	0.000175726	Ccnb1,Cenpf,Plk1,Cdk1,Cdc25c,Lmnb1	regulation of cell cycle G2/M phase transition	BP
GO:1902751	24321	30	97	4	33.4309	6.01653e-06	0.000312483	Ccnb1,Cdk1,Cdc25c,Lmnb1	positive regulation of cell cycle G2/M phase transition	BP
GO:1902850	24321	145	97	24	41.5005	1.33934e-32	8.56148e-30	Ccnb1,Cdc20,Cenpa,Tpx2,Prc1,Nusap1,Cenpe,Plk1,Aurka,Racgap1,Kif23,Aurkb,Tacc3,Stmn1,Spc25,Kifc1,Ndc80,Sapcd2,Mad2l1,Nek2,Dlgap5,Kif11,Nuf2,Kif4	microtubule cytoskeleton organization involved in mitosis	BP
GO:1903046	24321	213	97	21	24.7201	1.26116e-23	4.55662e-21	Cdc20,Top2a,Cenpe,Plk1,Aurka,Cks2,Smc4,Smc2,Ccnb2,Sgo1,Ndc80,Incenp,Sgo2a,Aspm,Bub1,Cdc25c,Pttg1,Bub1b,Nuf2,Trip13,Ncapd2	meiotic cell cycle process	BP
GO:1903504	24321	15	97	3	50.1464	2.70253e-05	0.00123396	Ccnb1,Ndc80,Mad2l1	regulation of mitotic spindle checkpoint	BP
GO:1904029	24321	78	97	5	16.0726	1.52492e-05	0.000732492	Ccnb1,Ccna2,Plk1,Ccnb2,Ccnf	regulation of cyclin-dependent protein kinase activity	BP
GO:1904666	24321	23	97	4	43.6056	1.9861e-06	0.000109301	Cdc20,Plk1,Mad2l1,Ube2s	regulation of ubiquitin protein ligase activity	BP
GO:1905818	24321	67	97	14	52.3918	7.98029e-21	1.89475e-18	Birc5,Ube2c,Ccnb1,Cenpe,Plk1,Aurkb,Tacc3,Ndc80,Mad2l1,Cit,Bub1,Pttg1,Bub1b,Trip13	regulation of chromosome separation	BP
GO:1905819	24321	43	97	11	64.1407	1.17137e-17	1.88638e-15	Birc5,Ccnb1,Cenpe,Plk1,Aurkb,Ndc80,Mad2l1,Bub1,Pttg1,Bub1b,Trip13	negative regulation of chromosome separation	BP
GO:2000241	24321	201	97	6	7.48454	0.000156489	0.00637462	Cdc20,Aurka,Sgo2a,Aspm,Cdc25c,Trip13	regulation of reproductive process	BP
GO:2000816	24321	41	97	11	67.2695	6.47608e-18	1.12117e-15	Birc5,Ccnb1,Cenpe,Plk1,Aurkb,Ndc80,Mad2l1,Bub1,Pttg1,Bub1b,Trip13	negative regulation of mitotic sister chromatid separation	BP
GO:2001251	24321	88	97	12	34.1907	1.28381e-15	1.54615e-13	Birc5,Ccnb1,Top2a,Cenpe,Plk1,Aurkb,Ndc80,Mad2l1,Bub1,Pttg1,Bub1b,Trip13	negative regulation of chromosome organization	BP
GO:0000151	24321	286	97	6	5.26011	0.00101329	0.0375911	Ube2c,Cdc20,Cks2,Cks1b,Ube2s,Ccnf	ubiquitin ligase complex	CC
GO:0000152	24321	42	97	3	17.9094	0.00063066	0.0246046	Ube2c,Cdc20,Ube2s	nuclear ubiquitin ligase complex	CC
GO:0000228	24321	290	97	16	13.8335	3.68022e-14	3.87122e-12	Birc5,Ccnb1,Cenpa,Top2a,Cenpe,Plk1,Smc2,Mis18bp1,Ndc80,Incenp,Nek2,Bub1,Bub1b,Nuf2,Pmf1,Ncapd2	nuclear chromosome	CC
GO:0000307	24321	43	97	7	40.8168	3.69135e-10	2.73885e-08	Ccnb1,Ccna2,Cdk1,Cks2,Ccnb2,Cks1b,Ccnf	cyclin-dependent protein kinase holoenzyme complex	CC
GO:0000775	24321	200	97	32	40.1171	4.05843e-43	4.21569e-40	Birc5,Ccnb1,Cdca8,Cenpf,Cenpa,Top2a,Cenpe,Plk1,Mki67,Aurkb,Smc4,Sgo1,Spc25,Knl1,Mis18bp1,Kif2c,Ndc80,Knstrn,Incenp,Spc24,Mad2l1,Cenpq,Sgo2a,Ska1,Cenpw,Nek2,Bub1,Ncapg,Bub1b,Nuf2,Pmf1,Ncapd2	chromosome, centromeric region	CC
GO:0000776	24321	136	97	26	47.9341	4.42288e-37	3.67541e-34	Birc5,Ccnb1,Cenpf,Cenpa,Cenpe,Plk1,Aurkb,Sgo1,Spc25,Knl1,Mis18bp1,Kif2c,Ndc80,Knstrn,Incenp,Spc24,Mad2l1,Cenpq,Sgo2a,Ska1,Cenpw,Nek2,Bub1,Bub1b,Nuf2,Pmf1	kinetochore	CC
GO:0000777	24321	37	97	15	101.648	2.88048e-27	1.32982e-24	Birc5,Ccnb1,Cenpf,Cenpa,Cenpe,Plk1,Spc25,Knl1,Mis18bp1,Ndc80,Ska1,Bub1,Bub1b,Nuf2,Pmf1	condensed chromosome kinetochore	CC
GO:0000778	24321	18	97	10	139.296	2.69182e-20	6.04569e-18	Ccnb1,Cenpa,Cenpe,Plk1,Mis18bp1,Ndc80,Bub1,Bub1b,Nuf2,Pmf1	condensed nuclear chromosome kinetochore	CC
GO:0000779	24321	51	97	20	98.3263	8.99044e-36	6.22588e-33	Birc5,Ccnb1,Cenpf,Cenpa,Cenpe,Plk1,Aurkb,Sgo1,Spc25,Knl1,Mis18bp1,Ndc80,Sgo2a,Ska1,Bub1,Ncapg,Bub1b,Nuf2,Pmf1,Ncapd2	condensed chromosome, centromeric region	CC
GO:0000793	24321	205	97	26	31.8002	3.84579e-32	2.28275e-29	Birc5,Hmgb2,Ccnb1,Cenpf,Cenpa,Top2a,Cenpe,Plk1,Mki67,Aurkb,Smc2,Sgo1,Spc25,Knl1,Mis18bp1,Ndc80,Incenp,Sgo2a,Ska1,Nek2,Bub1,Ncapg,Bub1b,Nuf2,Pmf1,Ncapd2	condensed chromosome	CC
GO:0000794	24321	143	97	12	21.0404	4.96871e-13	4.80116e-11	Ccnb1,Cenpa,Cenpe,Plk1,Mis18bp1,Ndc80,Incenp,Nek2,Bub1,Bub1b,Nuf2,Pmf1	condensed nuclear chromosome	CC
GO:0000922	24321	134	97	14	26.1959	2.24916e-16	3.27903e-14	Ccnb1,Cenpf,Tpx2,Plk1,Aurka,Aurkb,Sgo1,Kifc1,Kif20b,Mad2l1,Aspm,Nek2,Dlgap5,Kif11	spindle pole	CC
GO:0000940	24321	15	97	8	133.724	2.99736e-16	4.08328e-14	Ccnb1,Cenpf,Cenpe,Plk1,Ndc80,Ska1,Bub1,Bub1b	condensed chromosome outer kinetochore	CC
GO:0005680	24321	22	97	3	34.1907	8.96344e-05	0.00372431	Ube2c,Cdc20,Ube2s	anaphase-promoting complex	CC
GO:0005819	24321	322	97	32	24.9175	3.42386e-36	2.58657e-33	Birc5,Ccnb1,Cdca8,Cenpf,Tpx2,Prc1,Nusap1,Cenpe,Plk1,Aurka,Racgap1,Cdk1,Kif23,Aurkb,Kif22,Tacc3,Sgo1,Kifc1,Kif20b,Kif20a,Kif2c,Ckap2l,Knstrn,Incenp,Mad2l1,Ska1,Aspm,Nek2,Dlgap5,Kif11,Bub1b,Ect2	spindle	CC
GO:0005871	24321	52	97	7	33.7524	1.48846e-09	1.05719e-07	Kif23,Kif22,Kifc1,Kif20b,Kif20a,Kif2c,Kif15	kinesin complex	CC
GO:0005874	24321	420	97	29	17.3124	4.33576e-28	2.25188e-25	Birc5,Tpx2,Prc1,Nusap1,Cenpe,Plk1,Aurka,Cdk1,Kif23,Aurkb,Kif22,Stmn1,Kifc1,Kif20b,Kif20a,Kif2c,Tuba1b,Knstrn,Incenp,Tubb4b,Ska1,Aspm,Nek2,Ckap2,Kif11,Tubb6,Gas2l3,Kif4,Kif15	microtubule	CC
GO:0005875	24321	154	97	12	19.5376	1.20804e-12	1.15388e-10	Birc5,Cdca8,Aurka,Kif23,Aurkb,Kif22,Kifc1,Kif20b,Kif20a,Kif2c,Incenp,Kif15	microtubule associated complex	CC
GO:0005876	24321	65	97	8	30.8593	1.99753e-10	1.53699e-08	Birc5,Cenpe,Plk1,Aurka,Cdk1,Aurkb,Ska1,Kif11	spindle microtubule	CC
GO:0010369	24321	17	97	3	44.2468	4.0156e-05	0.0017471	Cdca8,Aurkb,Incenp	chromocenter	CC
GO:0030496	24321	158	97	20	31.7382	9.23217e-25	3.83597e-22	Birc5,Cdca8,Cenpf,Prc1,Cenpe,Plk1,Racgap1,Cdk1,Kif23,Aurkb,Kif20b,Kif20a,Incenp,Cep55,Aspm,Nek2,Anln,Cit,Ect2,Kif4	midbody	CC
GO:0031461	24321	163	97	6	9.2294	4.93643e-05	0.00211452	Ube2c,Cdc20,Cks2,Cks1b,Ube2s,Ccnf	cullin-RING ubiquitin ligase complex	CC
GO:0031616	24321	20	97	4	50.1464	1.09671e-06	6.15788e-05	Aurka,Aurkb,Kifc1,Dlgap5	spindle pole centrosome	CC
GO:0032153	24321	61	97	5	20.5518	4.53337e-06	0.000238432	Racgap1,Kif20a,Anln,Cit,Ect2	cell division site	CC
GO:0032154	24321	41	97	4	24.4617	2.14982e-05	0.00100365	Racgap1,Kif20a,Cit,Ect2	cleavage furrow	CC
GO:0034451	24321	105	97	5	11.9396	6.40757e-05	0.00271668	Plk1,Tacc3,Knstrn,Cep55,Dlgap5	centriolar satellite	CC
GO:0044815	24321	97	97	5	12.9243	4.38531e-05	0.00189801	Cenpa,Smc4,Smc2,Ncapg,Ncapd2	DNA packaging complex	CC
GO:0045120	24321	23	97	4	43.6056	1.9861e-06	0.000109301	Ccna2,Cenpf,Aurka,Ncapd2	pronucleus	CC
GO:0045171	24321	77	97	7	22.7938	2.4673e-08	1.61443e-06	Cdca8,Tpx2,Prc1,Kif23,Kif20b,Kif20a,Cep55	intercellular bridge	CC
GO:0051233	24321	36	97	9	62.683	1.50375e-14	1.66615e-12	Cdca8,Prc1,Cenpe,Plk1,Aurka,Racgap1,Aurkb,Kif20b,Incenp	spindle midzone	CC
GO:0061695	24321	241	97	7	7.28267	5.17868e-05	0.00220691	Ccnb1,Ccna2,Cdk1,Cks2,Ccnb2,Cks1b,Ccnf	transferase complex, transferring phosphorus-containing groups	CC
GO:0070938	24321	13	97	3	57.8612	1.70861e-05	0.000806734	Prc1,Kif20b,Anln	contractile ring	CC
GO:0072686	24321	157	97	21	33.5374	1.68437e-26	7.36692e-24	Tpx2,Prc1,Nusap1,Cenpe,Plk1,Aurka,Racgap1,Cdk1,Kif23,Aurkb,Kif22,Tacc3,Kifc1,Kif20b,Ckap2l,Knstrn,Mad2l1,Ska1,Aspm,Kif11,Ect2	mitotic spindle	CC
GO:0072687	24321	16	97	3	47.0122	3.31656e-05	0.00148175	Aurka,Incenp,Aspm	meiotic spindle	CC
GO:0097431	24321	35	97	5	35.8189	2.68491e-07	1.61678e-05	Plk1,Aurka,Aurkb,Kif20b,Aspm	mitotic spindle pole	CC
GO:0098687	24321	296	97	32	27.1062	2.14296e-37	1.97867e-34	Birc5,Ccnb1,Cdca8,Cenpf,Cenpa,Top2a,Cenpe,Plk1,Mki67,Aurkb,Smc4,Sgo1,Spc25,Knl1,Mis18bp1,Kif2c,Ndc80,Knstrn,Incenp,Spc24,Mad2l1,Cenpq,Sgo2a,Ska1,Cenpw,Nek2,Bub1,Ncapg,Bub1b,Nuf2,Pmf1,Ncapd2	chromosomal region	CC
GO:1902554	24321	83	97	7	21.1461	4.1778e-08	2.69128e-06	Ccnb1,Ccna2,Cdk1,Cks2,Ccnb2,Cks1b,Ccnf	serine/threonine protein kinase complex	CC
GO:1902911	24321	99	97	7	17.7285	1.42231e-07	8.82047e-06	Ccnb1,Ccna2,Cdk1,Cks2,Ccnb2,Cks1b,Ccnf	protein kinase complex	CC
GO:1990023	24321	15	97	4	66.8619	3.13745e-07	1.84909e-05	Prc1,Cenpe,Aurkb,Kif20b	mitotic spindle midzone	CC
GO:1990752	24321	32	97	3	23.5061	0.000280463	0.011205	Kif2c,Knstrn,Aspm	microtubule end	CC
GO:0003774	24321	126	97	10	19.8994	8.33376e-11	6.59557e-09	Cenpe,Kif23,Kif22,Kifc1,Kif20b,Kif20a,Kif2c,Kif11,Kif4,Kif15	motor activity	MF
GO:0003777	24321	70	97	10	35.8189	2.05988e-13	2.06236e-11	Cenpe,Kif23,Kif22,Kifc1,Kif20b,Kif20a,Kif2c,Kif11,Kif4,Kif15	microtubule motor activity	MF
GO:0004674	24321	440	97	11	6.2683	1.47647e-06	8.23455e-05	Plk1,Aurka,Cdk1,Aurkb,Pbk,Nek2,Cit,Bub1,Bub1b,Dbf4,Melk	protein serine/threonine kinase activity	MF
GO:0008017	24321	266	97	20	18.852	3.75187e-20	7.99436e-18	Birc5,Tpx2,Prc1,Nusap1,Cenpe,Plk1,Racgap1,Kif23,Kif22,Kifc1,Kif20b,Kif20a,Kif2c,Knstrn,Ska1,Dlgap5,Kif11,Gas2l3,Kif4,Kif15	microtubule binding	MF
GO:0008047	24321	470	97	10	5.33472	1.85133e-05	0.000869182	Ccnb1,Tpx2,Racgap1,Cks2,Incenp,Cks1b,Depdc1a,Hmgb1,Ect2,Dbf4	enzyme activator activity	MF
GO:0008301	24321	16	97	4	62.683	4.17048e-07	2.40671e-05	Hmgb2,Top2a,Hmgb3,Hmgb1	DNA binding, bending	MF
GO:0008574	24321	17	97	3	44.2468	4.0156e-05	0.0017471	Cenpe,Kif20b,Kif11	ATP-dependent microtubule motor activity, plus-end-directed	MF
GO:0015631	24321	373	97	21	14.1163	1.56514e-18	2.95597e-16	Birc5,Tpx2,Prc1,Nusap1,Cenpe,Plk1,Racgap1,Kif23,Kif22,Stmn1,Kifc1,Kif20b,Kif20a,Kif2c,Knstrn,Ska1,Dlgap5,Kif11,Gas2l3,Kif4,Kif15	tubulin binding	MF
GO:0016538	24321	47	97	6	32.0083	3.23799e-08	2.10216e-06	Ccnb1,Ccna2,Cks2,Ccnb2,Cks1b,Ccnf	cyclin-dependent protein serine/threonine kinase regulator activity	MF
GO:0016887	24321	456	97	10	5.49851	1.42801e-05	0.000689927	Top2a,Cenpe,Kif23,Kif22,Kifc1,Kif20b,Kif20a,Kif2c,Kif11,Kif15	ATPase activity	MF
GO:0019207	24321	207	97	11	13.3239	6.82775e-10	4.97707e-08	Ccnb1,Ccna2,Tpx2,Cks2,Ccnb2,Incenp,Cks1b,Cit,Hmgb1,Ccnf,Dbf4	kinase regulator activity	MF
GO:0019209	24321	91	97	7	19.2871	7.93606e-08	4.95855e-06	Ccnb1,Tpx2,Cks2,Incenp,Cks1b,Hmgb1,Dbf4	kinase activator activity	MF
GO:0019887	24321	175	97	11	15.7603	1.13596e-10	8.90552e-09	Ccnb1,Ccna2,Tpx2,Cks2,Ccnb2,Incenp,Cks1b,Cit,Hmgb1,Ccnf,Dbf4	protein kinase regulator activity	MF
GO:0030295	24321	84	97	7	20.8943	4.54286e-08	2.90393e-06	Ccnb1,Tpx2,Cks2,Incenp,Cks1b,Hmgb1,Dbf4	protein kinase activator activity	MF
GO:0035173	24321	16	97	3	47.0122	3.31656e-05	0.00148175	Aurka,Cdk1,Aurkb	histone kinase activity	MF
GO:0043539	24321	43	97	5	29.1549	7.76305e-07	4.3885e-05	Ccnb1,Cks2,Incenp,Cks1b,Dbf4	protein serine/threonine kinase activator activity	MF
GO:0061575	24321	10	97	3	75.2196	7.23161e-06	0.000373259	Ccnb1,Cks2,Cks1b	cyclin-dependent protein serine/threonine kinase activator activity	MF
GO:1990939	24321	37	97	4	27.1062	1.41927e-05	0.000689717	Cenpe,Kifc1,Kif20b,Kif11	ATP-dependent microtubule motor activity	MF
