# Supplementary material for: ZIP1+ fibroblasts protect lung cancer against chemotherapy via connexin-43 mediated intercellular Zn2+ transfer
Source: Nat Commun. 2022 Oct 7;13:5919. doi: 10.1038/s41467-022-33521-4 (PMC9547061; doi:10.1038/s41467-022-33521-4)
Supplement: Supplementary file 6 — Supplementary Data 3 [file 41467_2022_33521_MOESM6_ESM.xlsx]

## Sheet: Marker genes
Supplementary Data 3. Marker genes of CAF subclusters from human lung adenocarcinoma (GSE123904).
Gene	p_val	avg_logFC	pct.1	pct.2	p_val_adj	Cluster (CH)
COL10A1	2.71182e-71	1.79338	0.974	0.274	4.89157e-67	0
MMP11	8.75344e-63	2.28052	0.969	0.425	1.57895e-58	0
COL1A2	1.28222e-52	1.11125	1	0.844	2.31286e-48	0
COL1A1	1.25318e-51	1.19046	1	0.824	2.26049e-47	0
VCAN	5.83938e-51	1.2174	0.995	0.534	1.05331e-46	0
IGF2	2.83976e-48	1.31158	0.689	0.098	5.12237e-44	0
GJA1	3.93098e-47	0.915667	0.821	0.212	7.09071e-43	0
TIMP2	3.75451e-46	0.963648	0.99	0.589	6.77239e-42	0
CTHRC1	6.66731e-46	1.104	0.995	0.553	1.20265e-41	0
IGHG4	1.05398e-45	0.725944	0.898	0.24	1.90117e-41	0
STMN1	3.62058e-45	1.08862	0.832	0.265	6.5308e-41	0
WNT5A	5.45398e-45	0.91698	0.668	0.098	9.83789e-41	0
FN1	6.65349e-45	1.10171	1	0.779	1.20016e-40	0
TCF4	7.65923e-45	1.04827	0.959	0.581	1.38157e-40	0
COL12A1	1.05003e-42	1.04594	0.893	0.335	1.89405e-38	0
SDC1	1.14279e-42	0.919473	0.684	0.128	2.06137e-38	0
COL3A1	1.85962e-42	0.986324	1	0.81	3.35438e-38	0
MFAP5	2.38617e-42	1.06152	0.663	0.112	4.30418e-38	0
ISLR	3.42607e-42	1.15352	0.934	0.405	6.17995e-38	0
COL5A2	3.70684e-42	0.876242	0.969	0.539	6.6864e-38	0
LGALS1	6.25227e-42	0.746054	0.995	0.969	1.12778e-37	0
WNT2	2.03898e-41	0.832357	0.602	0.078	3.67791e-37	0
PLAU	7.97044e-41	0.9638	0.847	0.257	1.43771e-36	0
NUAK1	8.39404e-41	0.800856	0.612	0.101	1.51412e-36	0
MFAP2	1.64353e-39	0.824995	0.934	0.425	2.96459e-35	0
CHN1	2.69403e-39	0.970732	0.934	0.475	4.85949e-35	0
COL5A1	3.515e-39	0.831867	0.959	0.441	6.34036e-35	0
ITGB5	3.9854e-39	0.872752	0.781	0.251	7.18887e-35	0
MMP14	7.64706e-39	0.96467	0.923	0.433	1.37938e-34	0
ANTXR1	1.81321e-38	0.892612	0.923	0.48	3.27067e-34	0
CTSK	2.97437e-38	0.977591	0.964	0.514	5.36516e-34	0
CCND1	1.8864e-37	0.83621	0.673	0.165	3.40268e-33	0
S100A16	5.62826e-37	0.783134	0.893	0.439	1.01523e-32	0
MEG3	3.87634e-36	0.882309	0.898	0.36	6.99215e-32	0
CADM1	1.41719e-35	0.784538	0.673	0.165	2.55632e-31	0
C1QTNF3	6.47872e-35	1.61702	0.515	0.073	1.16863e-30	0
RBP1	3.99673e-34	0.905266	0.847	0.427	7.2093e-30	0
NEGR1	4.37303e-34	0.743792	0.515	0.07	7.88807e-30	0
HHIP	5.99639e-34	0.848589	0.398	0.014	1.08163e-29	0
SULF1	8.99228e-34	0.858731	0.913	0.43	1.62203e-29	0
CD99	4.43778e-33	0.685162	0.974	0.76	8.00487e-29	0
LMO7	2.09814e-32	0.503079	0.679	0.179	3.78462e-28	0
HCFC1R1	6.25366e-32	0.792916	0.908	0.534	1.12803e-27	0
PLPP4	2.02648e-31	0.558809	0.577	0.112	3.65537e-27	0
CNN2	2.53995e-31	0.722722	0.832	0.366	4.58157e-27	0
PDLIM2	3.21095e-31	0.710014	0.908	0.494	5.79191e-27	0
SHISA2	4.22415e-31	0.570166	0.413	0.031	7.61952e-27	0
GLT8D2	5.26109e-31	0.621301	0.806	0.349	9.48995e-27	0
ANXA2	5.52902e-31	0.790235	0.964	0.732	9.97325e-27	0
CDH11	1.53065e-30	0.770204	0.923	0.48	2.76098e-26	0
COLEC12	2.75018e-30	0.683894	0.633	0.17	4.96078e-26	0
PYCR1	3.9357e-30	0.556726	0.597	0.151	7.09922e-26	0
COL11A1	4.27846e-30	0.94318	0.622	0.154	7.71749e-26	0
NTM	6.24977e-30	0.757996	0.658	0.201	1.12733e-25	0
PODNL1	6.37601e-30	0.536597	0.602	0.148	1.1501e-25	0
THBS2	9.06857e-30	0.651525	0.944	0.458	1.63579e-25	0
SCGB3A1	9.91972e-30	0.372265	0.918	0.341	1.78932e-25	0
PTTG1IP	1.58493e-29	0.600624	0.893	0.486	2.8589e-25	0
NDUFC2	2.01514e-29	0.634646	0.934	0.662	3.6349e-25	0
MMP2	3.03642e-29	0.687119	0.99	0.542	5.4771e-25	0
CAPG	6.52135e-29	0.609162	0.653	0.204	1.17632e-24	0
RARRES2	1.73943e-28	0.873489	0.974	0.777	3.13759e-24	0
CREB3L1	5.59612e-28	0.520865	0.602	0.159	1.00943e-23	0
CERCAM	7.11404e-27	0.582524	0.77	0.316	1.28323e-22	0
IGKC	1.07365e-26	0.464249	0.974	0.735	1.93665e-22	0
SH3BGRL3	1.95746e-26	0.614937	0.959	0.704	3.53086e-22	0
TPST2	2.31137e-26	0.524095	0.52	0.126	4.16924e-22	0
SPARC	2.4038e-26	0.578398	1	0.883	4.33597e-22	0
AEBP1	3.7266e-26	0.684845	0.98	0.682	6.72204e-22	0
FGFR1	9.09557e-26	0.583197	0.781	0.324	1.64066e-21	0
RCN3	9.92271e-26	0.555356	0.857	0.411	1.78986e-21	0
COL6A3	1.00937e-25	0.679794	0.99	0.623	1.82069e-21	0
CALM2	1.02445e-25	0.66421	0.98	0.849	1.8479e-21	0
SSR3	1.40924e-25	0.539416	0.903	0.536	2.54198e-21	0
ITGA11	1.41714e-25	0.568212	0.51	0.115	2.55623e-21	0
RABAC1	2.08153e-25	0.497568	0.949	0.696	3.75466e-21	0
OSTC	2.44997e-25	0.575474	0.923	0.634	4.41926e-21	0
PALLD	2.49232e-25	0.518304	0.929	0.567	4.49565e-21	0
INHBA	3.18822e-25	0.618514	0.862	0.385	5.7509e-21	0
DERL3	5.32848e-25	0.899514	0.526	0.128	9.61151e-21	0
TSPO	5.57868e-25	0.507785	0.893	0.525	1.00628e-20	0
CMTM3	1.28091e-24	0.514758	0.796	0.394	2.31051e-20	0
PLAT	1.34845e-24	0.637277	0.781	0.366	2.43234e-20	0
FBLN1	4.70915e-24	0.455367	0.964	0.511	8.49436e-20	0
CDK2AP1	4.75269e-24	0.515269	0.735	0.346	8.5729e-20	0
TMEM167A	1.32798e-23	0.435683	0.786	0.385	2.39541e-19	0
PRSS23	1.96014e-23	0.724141	0.872	0.439	3.5357e-19	0
S100A4	2.2405e-23	0.712868	0.964	0.732	4.04142e-19	0
LUM	3.64699e-23	0.6906	1	0.802	6.57845e-19	0
RIN2	5.89102e-23	0.592286	0.658	0.251	1.06262e-18	0
ARL2BP	7.12306e-23	0.484902	0.735	0.366	1.28486e-18	0
SEC31A	7.65212e-23	0.428494	0.842	0.425	1.38029e-18	0
CILP	7.74673e-23	0.882854	0.342	0.039	1.39735e-18	0
MXRA5	9.69907e-23	0.606897	0.801	0.38	1.74952e-18	0
JTB	1.29522e-22	0.434829	0.918	0.547	2.33631e-18	0
MSRB3	1.72711e-22	0.487624	0.77	0.346	3.11536e-18	0
CHPF	1.83978e-22	0.569806	0.755	0.346	3.31859e-18	0
TMED9	2.24615e-22	0.399175	0.878	0.564	4.05161e-18	0
ZEB1	3.04855e-22	0.37638	0.73	0.31	5.49898e-18	0
FRMD6	3.81624e-22	0.447804	0.653	0.24	6.88374e-18	0
FSCN1	4.75372e-22	0.506347	0.633	0.237	8.57476e-18	0
PDGFC	7.91122e-22	0.445999	0.546	0.17	1.42703e-17	0
SUSD5	8.39966e-22	0.464214	0.286	0.017	1.51513e-17	0
TUBA1C	9.13441e-22	0.478219	0.75	0.355	1.64767e-17	0
ARF4	9.74648e-22	0.529273	0.923	0.615	1.75807e-17	0
GPX8	1.32776e-21	0.411762	0.781	0.402	2.39502e-17	0
ETV1	1.46968e-21	0.523507	0.592	0.204	2.651e-17	0
MMP13	1.83462e-21	1.27969	0.291	0.02	3.30929e-17	0
FBLN2	2.0552e-21	0.44408	0.821	0.338	3.70717e-17	0
POSTN	3.82209e-21	0.758935	0.903	0.5	6.89428e-17	0
HSPG2	4.07679e-21	0.500322	0.699	0.31	7.35371e-17	0
CD63	4.9236e-21	0.408478	0.995	0.922	8.88119e-17	0
MT-ND2	5.23827e-21	0.408876	1	0.913	9.44878e-17	0
GRP	6.39246e-21	0.595072	0.434	0.087	1.15307e-16	0
LRRC15	8.20831e-21	0.403475	0.393	0.073	1.48061e-16	0
SUGCT	8.95273e-21	0.454766	0.485	0.128	1.61489e-16	0
SFTPC	1.00165e-20	0.333548	0.48	0.112	1.80677e-16	0
PLXDC2	1.13231e-20	0.62829	0.791	0.385	2.04245e-16	0
ECM1	1.67778e-20	0.574803	0.786	0.439	3.02638e-16	0
TCF12	2.90079e-20	0.406976	0.617	0.246	5.23244e-16	0
MMP23B	2.92782e-20	0.571871	0.689	0.277	5.2812e-16	0
PAM	2.9774e-20	0.529454	0.75	0.385	5.37063e-16	0
RGCC	3.44735e-20	0.663592	0.811	0.419	6.21832e-16	0
SEC61B	3.87002e-20	0.443951	0.923	0.707	6.98075e-16	0
MARVELD1	4.23622e-20	0.442301	0.602	0.215	7.6413e-16	0
MYDGF	4.51057e-20	0.4726	0.898	0.556	8.13617e-16	0
CKAP4	4.65301e-20	0.543263	0.75	0.363	8.39309e-16	0
JCHAIN	5.35608e-20	0.397658	0.577	0.19	9.6613e-16	0
TPM1	5.66655e-20	0.666285	0.985	0.746	1.02213e-15	0
TMEM160	5.79276e-20	0.420574	0.673	0.282	1.0449e-15	0
EMP3	5.87038e-20	0.495842	0.908	0.617	1.0589e-15	0
FAM114A1	6.11013e-20	0.500708	0.811	0.478	1.10215e-15	0
GATA3	7.31314e-20	0.365145	0.311	0.036	1.31914e-15	0
CALU	8.77478e-20	0.518711	0.908	0.601	1.58279e-15	0
SGCD	1.14262e-19	0.434771	0.474	0.14	2.06105e-15	0
NDUFA12	1.18294e-19	0.426184	0.852	0.55	2.13378e-15	0
SERINC2	1.34104e-19	0.35359	0.378	0.078	2.41897e-15	0
KIF26B	1.34897e-19	0.407432	0.469	0.126	2.43328e-15	0
MXRA8	1.42266e-19	0.509606	0.949	0.587	2.56619e-15	0
NRP2	1.47991e-19	0.451852	0.673	0.265	2.66946e-15	0
CYBA	2.07676e-19	0.441595	0.888	0.539	3.74606e-15	0
C9ORF3	2.32234e-19	0.452738	0.878	0.511	4.18903e-15	0
CRABP2	2.63207e-19	0.425045	0.454	0.115	4.74773e-15	0
MT-ND1	2.67011e-19	0.397247	1	0.897	4.81634e-15	0
C1ORF122	3.81748e-19	0.308167	0.77	0.416	6.88597e-15	0
TP53I3	4.28537e-19	0.435915	0.566	0.215	7.72995e-15	0
IL7R	5.06922e-19	0.721184	0.495	0.156	9.14386e-15	0
SCAND1	6.37705e-19	0.41709	0.776	0.405	1.15029e-14	0
NREP	7.41797e-19	0.446827	0.679	0.302	1.33805e-14	0
MT-ND4	8.88005e-19	0.384706	1	0.922	1.60178e-14	0
ARHGAP18	9.24235e-19	0.475939	0.5	0.168	1.66713e-14	0
HOXB5	9.2938e-19	0.460136	0.536	0.187	1.67642e-14	0
CLTC	9.94687e-19	0.331166	0.699	0.324	1.79422e-14	0
BMP4	1.01866e-18	0.496548	0.459	0.128	1.83746e-14	0
LUZP1	1.18917e-18	0.311696	0.673	0.313	2.14503e-14	0
MRPL23	1.26888e-18	0.343811	0.679	0.288	2.28881e-14	0
GOPC	1.3158e-18	0.382083	0.638	0.293	2.37344e-14	0
SMYD3	1.41305e-18	0.421013	0.536	0.19	2.54886e-14	0
COPZ1	1.57487e-18	0.431036	0.745	0.419	2.84076e-14	0
APCDD1	1.65e-18	0.458319	0.429	0.112	2.97628e-14	0
COL8A2	1.68066e-18	0.416129	0.413	0.101	3.03157e-14	0
TMSB10	1.88406e-18	0.337818	1	0.969	3.39848e-14	0
CLEC11A	2.55041e-18	0.431804	0.893	0.466	4.60044e-14	0
CDKN2A	2.64438e-18	0.267691	0.245	0.017	4.76993e-14	0
SH3PXD2A	2.66241e-18	0.441024	0.663	0.302	4.80246e-14	0
GJB2	2.81851e-18	0.737795	0.464	0.137	5.08402e-14	0
TTC3	3.40623e-18	0.479423	0.806	0.469	6.14415e-14	0
FAM198B	3.73456e-18	0.383132	0.393	0.098	6.7364e-14	0
EDIL3	3.82728e-18	0.432257	0.602	0.209	6.90364e-14	0
MYH9	5.26085e-18	0.470804	0.923	0.595	9.48953e-14	0
TGFBR2	5.29865e-18	0.453783	0.546	0.215	9.55771e-14	0
MGST3	5.56026e-18	0.374167	0.944	0.701	1.00296e-13	0
RCN2	5.92297e-18	0.38243	0.76	0.411	1.06838e-13	0
HOXB3	6.42527e-18	0.385384	0.464	0.137	1.15899e-13	0
IGHA2	6.71041e-18	0.287207	0.372	0.078	1.21042e-13	0
PARVA	7.60013e-18	0.378258	0.719	0.366	1.37091e-13	0
PLEC	8.36356e-18	0.446605	0.622	0.251	1.50862e-13	0
PTPN14	8.72861e-18	0.307238	0.367	0.073	1.57447e-13	0
P3H3	9.31945e-18	0.340611	0.577	0.218	1.68104e-13	0
PTK7	9.37041e-18	0.415413	0.628	0.263	1.69023e-13	0
P3H4	2.24164e-17	0.362936	0.571	0.237	4.04346e-13	0
EFEMP2	2.76068e-17	0.386699	0.867	0.531	4.97971e-13	0
IRX3	3.08096e-17	0.315223	0.26	0.028	5.55744e-13	0
TP53I13	3.16098e-17	0.377893	0.515	0.184	5.70177e-13	0
KRT10	3.34743e-17	0.374642	0.898	0.606	6.03809e-13	0
NME4	3.35522e-17	0.325551	0.689	0.363	6.05214e-13	0
MT-CYB	3.85723e-17	0.380749	1	0.916	6.95767e-13	0
SFRP2	5.312e-17	0.517912	0.801	0.363	9.58178e-13	0
MT-ATP6	5.3952e-17	0.340378	1	0.916	9.73187e-13	0
DIO2	6.25635e-17	0.740546	0.485	0.159	1.12852e-12	0
FNDC1	6.83112e-17	0.60524	0.383	0.098	1.2322e-12	0
LOX	7.39483e-17	0.324814	0.612	0.246	1.33388e-12	0
AIG1	8.09109e-17	0.500856	0.622	0.302	1.45947e-12	0
S100A6	8.56081e-17	0.432197	1	0.939	1.5442e-12	0
F13A1	8.68704e-17	0.324101	0.27	0.034	1.56697e-12	0
TPGS1	1.00407e-16	0.325711	0.566	0.218	1.81114e-12	0
ID2	1.01486e-16	0.475855	0.893	0.5	1.83061e-12	0
SMARCB1	1.04247e-16	0.435291	0.663	0.33	1.88041e-12	0
GPC1	1.15933e-16	0.386365	0.587	0.232	2.0912e-12	0
SUMO3	1.21893e-16	0.355842	0.735	0.394	2.19871e-12	0
FBN1	1.2682e-16	0.462702	0.74	0.391	2.28758e-12	0
FAP	1.32775e-16	0.320118	0.811	0.411	2.39499e-12	0
MAGED1	1.46682e-16	0.393687	0.699	0.338	2.64585e-12	0
THY1	1.54243e-16	0.414808	0.939	0.589	2.78224e-12	0
VKORC1	1.56136e-16	0.348367	0.913	0.64	2.81638e-12	0
NDUFA4	1.93331e-16	0.346314	0.954	0.757	3.48731e-12	0
FAM3C	2.01481e-16	0.356446	0.781	0.433	3.63432e-12	0
TPBG	2.03024e-16	0.418401	0.694	0.341	3.66215e-12	0
VOPP1	2.11605e-16	0.430478	0.526	0.209	3.81694e-12	0
RUNX2	2.32976e-16	0.381166	0.423	0.128	4.20243e-12	0
PLIN3	2.39053e-16	0.400828	0.699	0.358	4.31203e-12	0
SYNCRIP	2.47877e-16	0.37916	0.658	0.33	4.47121e-12	0
GPX4	2.55384e-16	0.463382	0.929	0.673	4.60661e-12	0
HSD17B6	2.80586e-16	0.336114	0.296	0.05	5.06121e-12	0
FLNB	3.29744e-16	0.35113	0.332	0.067	5.94792e-12	0
JOSD2	3.98523e-16	0.371165	0.658	0.324	7.18856e-12	0
COL8A1	4.29841e-16	0.496737	0.811	0.45	7.75347e-12	0
CST7	4.92664e-16	0.524761	0.327	0.07	8.88668e-12	0
PYURF	5.87199e-16	0.356172	0.806	0.472	1.05919e-11	0
AP2S1	5.96428e-16	0.34266	0.878	0.528	1.07584e-11	0
SEC23A	6.04276e-16	0.316775	0.679	0.318	1.08999e-11	0
KDELR3	6.32784e-16	0.307368	0.663	0.321	1.14142e-11	0
WDR1	6.53448e-16	0.369229	0.765	0.464	1.17869e-11	0
BRI3	7.4251e-16	0.410645	0.847	0.514	1.33934e-11	0
RAI14	7.69035e-16	0.305191	0.597	0.257	1.38719e-11	0
TMED3	8.80597e-16	0.357086	0.704	0.346	1.58842e-11	0
ARL4C	9.52792e-16	0.48392	0.561	0.218	1.71865e-11	0
IAH1	1.07799e-15	0.298918	0.781	0.416	1.94447e-11	0
MRFAP1	1.44651e-15	0.319229	0.918	0.665	2.60922e-11	0
RHOBTB3	1.44963e-15	0.478801	0.827	0.475	2.61485e-11	0
TNFRSF19	1.48414e-15	0.347526	0.367	0.092	2.67709e-11	0
PHPT1	1.49283e-15	0.322334	0.903	0.62	2.69277e-11	0
LSM1	1.56698e-15	0.325761	0.653	0.33	2.82651e-11	0
NXN	1.62102e-15	0.359127	0.449	0.151	2.92399e-11	0
MRPL51	1.62379e-15	0.355616	0.857	0.567	2.929e-11	0
GNB1	1.76501e-15	0.351114	0.689	0.355	3.18372e-11	0
SLC16A3	1.7937e-15	0.345932	0.582	0.246	3.23548e-11	0
PXDN	1.80439e-15	0.430678	0.566	0.237	3.25476e-11	0
WIPF1	1.88019e-15	0.443155	0.546	0.232	3.39149e-11	0
ASAP1	2.11066e-15	0.351445	0.612	0.282	3.80721e-11	0
BASP1	2.13835e-15	0.288843	0.633	0.263	3.85715e-11	0
COPZ2	2.19608e-15	0.289938	0.566	0.237	3.96129e-11	0
MRPL41	2.30618e-15	0.358792	0.76	0.444	4.15988e-11	0
SEMA3A	2.61195e-15	0.259631	0.25	0.034	4.71144e-11	0
TMEM263	2.69159e-15	0.373992	0.612	0.285	4.8551e-11	0
ATRX	2.89464e-15	0.294846	0.842	0.466	5.22135e-11	0
CAP2	2.92329e-15	0.378865	0.383	0.103	5.27303e-11	0
RHOD	3.01694e-15	0.289049	0.393	0.109	5.44195e-11	0
MSRB1	3.21258e-15	0.288002	0.393	0.115	5.79485e-11	0
NEXN	3.37877e-15	0.415006	0.719	0.388	6.09463e-11	0
APBA2	3.65775e-15	0.265022	0.27	0.042	6.59785e-11	0
SMCO4	3.68408e-15	0.413064	0.515	0.207	6.64535e-11	0
MORF4L1	3.83359e-15	0.304317	0.954	0.749	6.91502e-11	0
TXN	3.95972e-15	0.265863	0.954	0.729	7.14255e-11	0
MRC2	4.30336e-15	0.41053	0.673	0.33	7.7624e-11	0
PTRF	4.93196e-15	0.460253	0.903	0.648	8.89627e-11	0
ATP6V1D	5.79053e-15	0.322604	0.633	0.304	1.0445e-10	0
COL6A6	5.96019e-15	0.281473	0.245	0.034	1.0751e-10	0
SWI5	6.38285e-15	0.333765	0.505	0.198	1.15134e-10	0
MYO10	6.796e-15	0.251184	0.311	0.064	1.22586e-10	0
COPS9	8.05405e-15	0.269861	0.857	0.539	1.45279e-10	0
COL6A1	9.226e-15	0.456001	0.974	0.726	1.66419e-10	0
PFN2	9.74544e-15	0.32523	0.633	0.299	1.75788e-10	0
KIAA0930	1.01903e-14	0.366734	0.434	0.142	1.83813e-10	0
MYL12B	1.20921e-14	0.273105	0.954	0.807	2.18118e-10	0
DKK3	1.29431e-14	0.3847	0.827	0.5	2.33468e-10	0
CUTA	1.31835e-14	0.309526	0.923	0.662	2.37804e-10	0
UCHL1	1.33693e-14	0.373177	0.439	0.151	2.41155e-10	0
HDLBP	1.34544e-14	0.343314	0.796	0.447	2.42691e-10	0
TAX1BP3	1.38808e-14	0.383388	0.832	0.556	2.50382e-10	0
CDC42BPA	1.39036e-14	0.325359	0.505	0.201	2.50793e-10	0
EIF4EBP1	1.54252e-14	0.270346	0.531	0.218	2.7824e-10	0
CALD1	1.71568e-14	0.421426	1	0.925	3.09475e-10	0
PPIB	1.73532e-14	0.316397	0.974	0.813	3.13017e-10	0
MYL12A	1.81767e-14	0.334644	0.954	0.788	3.27872e-10	0
SNX7	1.85115e-14	0.304527	0.51	0.209	3.33911e-10	0
TSPAN9	1.9405e-14	0.35492	0.5	0.19	3.50027e-10	0
NME3	2.01293e-14	0.385498	0.821	0.503	3.63093e-10	0
RCN1	2.03941e-14	0.29339	0.893	0.522	3.67869e-10	0
PKM	2.46733e-14	0.415452	0.939	0.684	4.45058e-10	0
DAP	2.72375e-14	0.315478	0.679	0.338	4.91309e-10	0
RRBP1	3.64459e-14	0.3497	0.913	0.595	6.57411e-10	0
MYH10	3.85001e-14	0.292855	0.566	0.24	6.94464e-10	0
SPECC1	4.78989e-14	0.269272	0.383	0.109	8.63999e-10	0
BAX	4.81355e-14	0.358801	0.658	0.363	8.68267e-10	0
CFL1	5.48946e-14	0.404325	0.974	0.841	9.90189e-10	0
DSE	6.41068e-14	0.291725	0.469	0.179	1.15636e-09	0
PRDX5	6.60752e-14	0.283824	0.903	0.659	1.19186e-09	0
TSPAN4	6.70248e-14	0.343781	0.781	0.45	1.20899e-09	0
ANAPC11	7.27089e-14	0.252607	0.862	0.587	1.31152e-09	0
C14ORF166	8.0211e-14	0.349436	0.872	0.589	1.44685e-09	0
MPLKIP	8.39815e-14	0.281644	0.582	0.285	1.51486e-09	0
TNFRSF1A	8.54778e-14	0.389396	0.745	0.439	1.54185e-09	0
THBS1	8.87264e-14	0.453158	0.643	0.321	1.60045e-09	0
CENPV	8.95527e-14	0.31439	0.265	0.05	1.61535e-09	0
MTPN	9.35233e-14	0.321187	0.668	0.36	1.68697e-09	0
GOLM1	1.01529e-13	0.287811	0.582	0.254	1.83137e-09	0
MAP4K4	1.02956e-13	0.352044	0.592	0.274	1.85712e-09	0
MAGEF1	1.28637e-13	0.315891	0.474	0.198	2.32035e-09	0
TUBB6	1.32187e-13	0.365418	0.643	0.321	2.38439e-09	0
SLC2A11	1.32589e-13	0.372502	0.296	0.067	2.39163e-09	0
DNAJC21	1.4457e-13	0.273227	0.5	0.201	2.60775e-09	0
PFN1	1.5896e-13	0.393332	0.974	0.793	2.86732e-09	0
SPATS2L	1.66255e-13	0.345931	0.923	0.592	2.99891e-09	0
DCN	1.70964e-13	0.486678	0.99	0.858	3.08385e-09	0
MCRIP1	1.77638e-13	0.369838	0.765	0.469	3.20424e-09	0
PLXNB2	1.89657e-13	0.304596	0.413	0.151	3.42102e-09	0
HTRA3	1.93609e-13	0.539039	0.684	0.352	3.49233e-09	0
IGHA1	2.28845e-13	0.31839	0.878	0.587	4.12791e-09	0
AHNAK	2.32963e-13	0.339237	0.832	0.522	4.20218e-09	0
HACD4	2.44688e-13	0.284628	0.398	0.131	4.41368e-09	0
ENAH	2.52729e-13	0.386787	0.745	0.416	4.55872e-09	0
PMEPA1	2.54694e-13	0.385674	0.77	0.45	4.59416e-09	0
FLNA	2.66984e-13	0.384948	0.837	0.559	4.81585e-09	0
ADAMTS12	3.44046e-13	0.373717	0.515	0.223	6.20591e-09	0
IGFBP6	3.55621e-13	0.379071	0.75	0.408	6.41469e-09	0
GAS6	3.66319e-13	0.477601	0.689	0.385	6.60766e-09	0
FAAP20	3.73229e-13	0.262305	0.648	0.36	6.73231e-09	0
LRP1	4.05427e-13	0.311844	0.857	0.503	7.3131e-09	0
TANC2	4.2062e-13	0.266096	0.291	0.067	7.58714e-09	0
CILP2	4.31803e-13	0.286993	0.24	0.039	7.78887e-09	0
UNC5B	4.82706e-13	0.44898	0.5	0.223	8.70705e-09	0
GSTP1	4.97358e-13	0.308697	0.939	0.765	8.97134e-09	0
FKBP10	6.17367e-13	0.337065	0.801	0.486	1.11361e-08	0
DAD1	6.44235e-13	0.323152	0.923	0.69	1.16207e-08	0
LOXL1	6.53931e-13	0.330566	0.745	0.402	1.17956e-08	0
RAB2A	6.70003e-13	0.318981	0.832	0.556	1.20855e-08	0
APBB2	7.32335e-13	0.316515	0.418	0.156	1.32098e-08	0
EHBP1	7.74723e-13	0.283057	0.327	0.089	1.39745e-08	0
ISM1	8.07423e-13	0.292601	0.286	0.067	1.45643e-08	0
RUNX1	8.31044e-13	0.282968	0.653	0.324	1.49904e-08	0
C1ORF198	8.65998e-13	0.334716	0.413	0.151	1.56209e-08	0
EGLN3	9.06623e-13	0.312255	0.413	0.14	1.63537e-08	0
MRPL14	9.47008e-13	0.305666	0.633	0.321	1.70821e-08	0
TMEM230	9.79383e-13	0.325793	0.837	0.615	1.76661e-08	0
RNF149	1.15211e-12	0.31379	0.49	0.212	2.07817e-08	0
A1BG	1.38802e-12	0.327943	0.52	0.24	2.50371e-08	0
PEBP1	1.41217e-12	0.329315	0.929	0.704	2.54727e-08	0
PTMS	1.42793e-12	0.35444	0.939	0.765	2.5757e-08	0
TEAD1	1.47941e-12	0.311427	0.459	0.182	2.66856e-08	0
C9ORF16	1.69085e-12	0.297394	0.857	0.536	3.04995e-08	0
EI24	1.83673e-12	0.324845	0.73	0.413	3.31309e-08	0
UBE2E3	1.96523e-12	0.255116	0.76	0.441	3.54488e-08	0
CLIC4	1.98196e-12	0.347003	0.699	0.405	3.57505e-08	0
PDLIM4	2.15143e-12	0.272572	0.546	0.235	3.88075e-08	0
RALA	2.58756e-12	0.308796	0.597	0.296	4.66744e-08	0
ETHE1	2.75162e-12	0.31575	0.658	0.363	4.96337e-08	0
HSP90B1	2.92662e-12	0.314202	0.969	0.723	5.27904e-08	0
CLMP	3.12839e-12	0.357818	0.49	0.221	5.64299e-08	0
SCP2	3.16015e-12	0.27718	0.801	0.553	5.70028e-08	0
GPC4	3.17365e-12	0.279625	0.291	0.075	5.72463e-08	0
IKBIP	3.93073e-12	0.253342	0.577	0.307	7.09025e-08	0
LAMTOR4	4.2264e-12	0.282595	0.903	0.589	7.62358e-08	0
HOXB2	4.36421e-12	0.394332	0.602	0.316	7.87217e-08	0
TIMM13	4.36441e-12	0.26934	0.76	0.461	7.87251e-08	0
PRRX2	4.64734e-12	0.289077	0.403	0.145	8.38287e-08	0
MAN1B1	4.78849e-12	0.305469	0.444	0.179	8.63748e-08	0
BEX3	5.05749e-12	0.280808	0.918	0.634	9.1227e-08	0
PCOLCE	5.11432e-12	0.263912	0.964	0.735	9.2252e-08	0
SEC24D	5.1531e-12	0.28743	0.531	0.249	9.29515e-08	0
RPS27L	5.35e-12	0.347849	0.934	0.737	9.65032e-08	0
CETN2	6.0814e-12	0.258427	0.617	0.321	1.09696e-07	0
SULF2	6.50766e-12	0.325896	0.423	0.17	1.17385e-07	0
EIF4G2	6.88876e-12	0.323132	0.878	0.628	1.24259e-07	0
FAM63B	7.42274e-12	0.351015	0.577	0.302	1.33891e-07	0
SPG21	7.74068e-12	0.302059	0.658	0.355	1.39626e-07	0
KCTD12	7.87024e-12	0.293428	0.495	0.215	1.41963e-07	0
HTRA1	8.51994e-12	0.384835	0.781	0.466	1.53683e-07	0
LMAN1	8.69849e-12	0.338976	0.776	0.492	1.56903e-07	0
ISOC2	9.00423e-12	0.293378	0.668	0.363	1.62418e-07	0
MMP1	9.08318e-12	0.51313	0.301	0.075	1.63842e-07	0
ID1	9.17643e-12	0.284881	0.612	0.288	1.65524e-07	0
ACTN4	9.69177e-12	0.374103	0.663	0.388	1.7482e-07	0
CTSD	1.12277e-11	0.369112	0.883	0.57	2.02526e-07	0
MGAT1	1.15773e-11	0.270192	0.571	0.279	2.08831e-07	0
C17ORF89	1.19503e-11	0.278574	0.648	0.369	2.1556e-07	0
ARMT1	1.24057e-11	0.373725	0.291	0.081	2.23773e-07	0
SMOC2	1.2906e-11	0.330975	0.597	0.277	2.32798e-07	0
SVIL	1.29464e-11	0.371127	0.653	0.352	2.33527e-07	0
GLI3	1.43831e-11	0.260621	0.337	0.103	2.59443e-07	0
SLC39A7	1.46287e-11	0.309244	0.597	0.31	2.63873e-07	0
TNFRSF12A	1.67812e-11	0.46182	0.709	0.441	3.02699e-07	0
SMC4	1.97095e-11	0.324076	0.454	0.196	3.55521e-07	0
COL6A2	1.98813e-11	0.300279	0.995	0.804	3.58618e-07	0
CNOT2	2.29116e-11	0.270651	0.515	0.243	4.13279e-07	0
RAB1A	2.60718e-11	0.283808	0.827	0.522	4.70282e-07	0
MEAF6	2.87911e-11	0.270968	0.597	0.31	5.19334e-07	0
RAB28	2.99434e-11	0.264235	0.372	0.137	5.40118e-07	0
CD55	3.03118e-11	0.312863	0.633	0.349	5.46764e-07	0
VGLL3	3.09012e-11	0.314635	0.398	0.154	5.57396e-07	0
H2AFV	3.12098e-11	0.254428	0.714	0.405	5.62962e-07	0
DRAP1	3.16358e-11	0.305783	0.842	0.536	5.70646e-07	0
BANF1	3.29828e-11	0.267068	0.893	0.584	5.94945e-07	0
PHLDA3	3.33531e-11	0.256286	0.668	0.363	6.01623e-07	0
KDELR1	3.61517e-11	0.320176	0.811	0.494	6.52105e-07	0
VGLL4	4.25631e-11	0.38366	0.658	0.369	7.67754e-07	0
LRRC17	4.50589e-11	0.486897	0.408	0.165	8.12773e-07	0
PCDH7	4.66116e-11	0.308048	0.454	0.198	8.4078e-07	0
FNDC4	5.10064e-11	0.289864	0.439	0.19	9.20053e-07	0
TMED10	5.18848e-11	0.253693	0.827	0.561	9.35898e-07	0
ARFRP1	5.51084e-11	0.281973	0.48	0.226	9.94046e-07	0
RAB34	7.76074e-11	0.262174	0.832	0.511	1.39988e-06	0
STRAP	7.87494e-11	0.305183	0.694	0.436	1.42048e-06	0
TMEM208	8.0218e-11	0.288196	0.673	0.388	1.44697e-06	0
SYTL2	8.159e-11	0.29181	0.505	0.232	1.47172e-06	0
PPIC	8.4291e-11	0.293705	0.878	0.617	1.52044e-06	0
CAPZB	9.37612e-11	0.256682	0.929	0.709	1.69126e-06	0
ARL2	9.55362e-11	0.280317	0.755	0.506	1.72328e-06	0
IRS1	9.98372e-11	0.2575	0.378	0.145	1.80086e-06	0
TPM2	1.02868e-10	0.416636	0.985	0.838	1.85553e-06	0
MTDH	1.07362e-10	0.299741	0.888	0.612	1.9366e-06	0
UQCC2	1.08676e-10	0.309251	0.612	0.349	1.9603e-06	0
DCTD	1.11765e-10	0.269782	0.531	0.268	2.01601e-06	0
SDF2L1	1.23363e-10	0.300621	0.597	0.33	2.22523e-06	0
KDELR2	1.28871e-10	0.307259	0.898	0.612	2.32458e-06	0
CPXM2	1.31628e-10	0.302795	0.25	0.061	2.3743e-06	0
DCTN2	1.34595e-10	0.284296	0.653	0.388	2.42782e-06	0
SEC61A1	1.3892e-10	0.315308	0.577	0.307	2.50585e-06	0
RUNX1T1	1.45521e-10	0.2866	0.434	0.182	2.62492e-06	0
PLAUR	1.47138e-10	0.271226	0.648	0.36	2.65407e-06	0
DPYSL3	1.47924e-10	0.267426	0.648	0.346	2.66825e-06	0
EMP1	1.52347e-10	0.258754	0.776	0.486	2.74803e-06	0
P4HA2	1.79469e-10	0.312507	0.587	0.318	3.23726e-06	0
XAF1	1.92031e-10	0.358548	0.5	0.246	3.46385e-06	0
BPGM	1.94122e-10	0.259923	0.398	0.156	3.50157e-06	0
YIPF5	1.99404e-10	0.306441	0.577	0.324	3.59685e-06	0
GALNT1	2.10033e-10	0.296034	0.449	0.204	3.78857e-06	0
SRP9	2.27957e-10	0.275837	0.796	0.553	4.11189e-06	0
ARPC2	2.5178e-10	0.305222	0.898	0.659	4.54161e-06	0
CSRP2	2.58884e-10	0.287425	0.704	0.402	4.66976e-06	0
ATP6V0B	2.89466e-10	0.281509	0.77	0.497	5.22138e-06	0
RAB11B	2.93113e-10	0.251234	0.617	0.327	5.28716e-06	0
MOSPD1	3.05433e-10	0.2906	0.316	0.112	5.5094e-06	0
GLRX	3.11093e-10	0.287885	0.694	0.422	5.61149e-06	0
PPFIBP1	3.3748e-10	0.314349	0.704	0.402	6.08746e-06	0
CASC4	3.63434e-10	0.316776	0.551	0.299	6.55562e-06	0
CAPN2	3.96304e-10	0.265189	0.628	0.372	7.14853e-06	0
TGFB1I1	4.05579e-10	0.347104	0.781	0.511	7.31583e-06	0
HDAC2	4.07319e-10	0.304891	0.571	0.327	7.34721e-06	0
LBH	4.52745e-10	0.455057	0.77	0.489	8.16661e-06	0
MACF1	4.53123e-10	0.250926	0.653	0.385	8.17343e-06	0
ATP6AP1L	4.57549e-10	0.276911	0.281	0.089	8.25327e-06	0
PLPP5	4.60622e-10	0.280042	0.429	0.198	8.30869e-06	0
GNAI2	5.57179e-10	0.252644	0.668	0.394	1.00504e-05	0
SPCS1	6.42679e-10	0.258048	0.852	0.595	1.15926e-05	0
NSD1	6.80278e-10	0.253237	0.362	0.137	1.22709e-05	0
LPAR1	6.99327e-10	0.256938	0.316	0.112	1.26145e-05	0
SPHK1	7.61974e-10	0.322201	0.551	0.307	1.37445e-05	0
ANKS3	8.00379e-10	0.305828	0.321	0.115	1.44372e-05	0
ANXA11	8.16673e-10	0.264187	0.796	0.52	1.47311e-05	0
CTDSP2	8.72567e-10	0.258394	0.607	0.338	1.57394e-05	0
FKBP9	9.11532e-10	0.275281	0.571	0.31	1.64422e-05	0
ATF7IP	9.63527e-10	0.272391	0.306	0.103	1.73801e-05	0
DYNLRB1	9.75048e-10	0.261956	0.872	0.601	1.75879e-05	0
PRKCDBP	9.90682e-10	0.271182	0.908	0.651	1.78699e-05	0
RGS3	1.03348e-09	0.325916	0.5	0.246	1.8642e-05	0
GRN	1.03553e-09	0.26101	0.832	0.536	1.86789e-05	0
TWIST1	1.08271e-09	0.315792	0.439	0.204	1.95299e-05	0
TPST1	1.10655e-09	0.263108	0.5	0.249	1.996e-05	0
STAT2	1.11987e-09	0.289211	0.561	0.293	2.02003e-05	0
TSPAN5	1.1345e-09	0.272778	0.362	0.148	2.04641e-05	0
SORBS2	1.15642e-09	0.322182	0.27	0.078	2.08596e-05	0
SMIM7	1.27961e-09	0.269565	0.689	0.405	2.30816e-05	0
PSMB6	1.28186e-09	0.261212	0.786	0.522	2.31222e-05	0
SPP1	1.32918e-09	0.56349	0.51	0.249	2.39758e-05	0
SRPK2	1.35121e-09	0.257696	0.464	0.226	2.43731e-05	0
PHF14	1.55789e-09	0.25321	0.668	0.411	2.81012e-05	0
TM4SF1	1.67548e-09	0.254094	0.495	0.223	3.02222e-05	0
S100A11	2.0683e-09	0.273532	0.985	0.858	3.7308e-05	0
NPR3	2.17965e-09	0.380153	0.219	0.053	3.93165e-05	0
COPA	2.28534e-09	0.261795	0.515	0.271	4.12229e-05	0
TAOK3	2.34097e-09	0.27322	0.5	0.268	4.22264e-05	0
VTI1B	2.45784e-09	0.262863	0.546	0.302	4.43345e-05	0
UBL5	2.5995e-09	0.251585	0.908	0.726	4.68898e-05	0
ACTG1	2.75486e-09	0.29857	0.99	0.911	4.96922e-05	0
COMMD5	2.76301e-09	0.264124	0.403	0.193	4.98392e-05	0
AKR1A1	3.16544e-09	0.263666	0.694	0.458	5.70983e-05	0
ZYX	3.2328e-09	0.270447	0.648	0.38	5.83132e-05	0
MXD4	3.79362e-09	0.286716	0.418	0.196	6.84293e-05	0
SLC44A1	4.39394e-09	0.298774	0.597	0.36	7.92578e-05	0
SNTB2	4.41468e-09	0.270966	0.352	0.142	7.96319e-05	0
SPON2	4.43553e-09	0.251417	0.704	0.405	8.00081e-05	0
MYL6	4.73654e-09	0.375422	0.985	0.93	8.54377e-05	0
WSB1	5.07484e-09	0.282742	0.893	0.598	9.15399e-05	0
SREK1	5.43889e-09	0.280067	0.602	0.33	9.81066e-05	0
NEMF	5.47558e-09	0.30216	0.536	0.285	9.87685e-05	0
ACTR2	5.53323e-09	0.299758	0.684	0.436	9.98083e-05	0
MVB12A	5.57821e-09	0.264767	0.546	0.302	0.00010062	0
VCL	5.76639e-09	0.288266	0.699	0.416	0.000104014	0
CTSZ	5.8434e-09	0.25162	0.781	0.464	0.000105403	0
PDIA4	6.63787e-09	0.258957	0.648	0.388	0.000119734	0
CAPNS1	7.10875e-09	0.301718	0.592	0.349	0.000128228	0
SLC5A3	9.79106e-09	0.289286	0.403	0.182	0.000176611	0
PBDC1	1.01809e-08	0.259216	0.515	0.282	0.000183643	0
ERLEC1	1.03108e-08	0.293502	0.668	0.413	0.000185985	0
SPOCK1	1.26981e-08	0.274784	0.347	0.142	0.000229047	0
DDX17	1.27975e-08	0.268492	0.786	0.503	0.000230842	0
USO1	1.49527e-08	0.258388	0.577	0.332	0.000269718	0
FZD1	1.50796e-08	0.293063	0.444	0.218	0.000272005	0
HOXB4	1.60089e-08	0.29975	0.429	0.209	0.000288769	0
C14ORF119	1.60267e-08	0.251729	0.505	0.279	0.000289089	0
ANXA1	1.73377e-08	0.252129	0.878	0.623	0.000312738	0
ST5	2.07686e-08	0.258272	0.454	0.226	0.000374625	0
PRRX1	2.27955e-08	0.269359	0.806	0.559	0.000411185	0
CFDP1	2.53224e-08	0.285126	0.607	0.363	0.000456765	0
NBL1	2.77605e-08	0.251461	0.974	0.712	0.000500744	0
TUBA1B	3.32991e-08	0.302111	0.954	0.754	0.00060065	0
SNX29	3.46488e-08	0.261284	0.311	0.131	0.000624995	0
PRRC1	3.76373e-08	0.282341	0.367	0.168	0.000678902	0
OMD	4.13558e-08	0.280796	0.286	0.103	0.000745976	0
SGIP1	4.97651e-08	0.326151	0.515	0.279	0.000897663	0
TRIM22	5.31251e-08	0.266579	0.454	0.243	0.00095827	0
RARRES1	1.14302e-36	0.985007	0.688	0.148	2.06178e-32	1
APOD	1.49148e-36	1.29425	0.5	0.048	2.69034e-32	1
PTGDS	2.60166e-36	2.05505	0.649	0.128	4.69287e-32	1
C3	1.0449e-31	1.74541	0.513	0.085	1.88478e-27	1
CYP1B1	7.6157e-31	1.02003	0.5	0.07	1.37372e-26	1
MOXD1	4.88129e-28	0.678304	0.558	0.117	8.80487e-24	1
EFEMP1	3.38377e-27	0.612852	0.565	0.125	6.10365e-23	1
LSAMP	1.54204e-24	0.543602	0.468	0.082	2.78153e-20	1
GREM1	3.23995e-24	0.77767	0.468	0.095	5.84422e-20	1
FMO2	3.97141e-24	0.707841	0.5	0.102	7.16363e-20	1
ABCA8	1.6214e-22	0.524273	0.253	0.007	2.92467e-18	1
C1S	1.31522e-21	0.648165	0.974	0.77	2.37239e-17	1
CYGB	3.84153e-21	0.416329	0.61	0.172	6.92935e-17	1
STEAP2	4.51666e-21	0.500359	0.487	0.115	8.14715e-17	1
CFD	8.4038e-21	1.43879	0.351	0.05	1.51588e-16	1
STEAP1	1.16178e-20	0.582453	0.669	0.25	2.09563e-16	1
ZFP36	1.86439e-20	1.03497	0.89	0.53	3.36299e-16	1
NFKBIA	2.88958e-20	0.802	0.896	0.56	5.21223e-16	1
TMEM176A	2.93105e-20	0.632627	0.799	0.392	5.28703e-16	1
ICAM1	5.55478e-20	0.631111	0.578	0.172	1.00197e-15	1
JUNB	6.96904e-20	0.922921	0.955	0.693	1.25708e-15	1
HSD11B1	7.58527e-20	0.374155	0.338	0.045	1.36823e-15	1
SOD2	7.81127e-20	0.83181	0.792	0.455	1.409e-15	1
C7	8.15857e-20	0.91743	0.39	0.07	1.47164e-15	1
ALDH1A3	1.59171e-19	0.457437	0.318	0.04	2.87112e-15	1
TSHZ2	2.48318e-19	0.468781	0.604	0.21	4.47915e-15	1
IER3	2.71858e-19	1.03994	0.727	0.335	4.90377e-15	1
SAT1	3.34088e-19	0.672231	0.961	0.76	6.02629e-15	1
GGT5	4.88168e-19	0.472438	0.643	0.222	8.80557e-15	1
ABCA6	7.18733e-19	0.345876	0.325	0.045	1.29645e-14	1
LXN	1.02713e-17	0.787755	0.61	0.262	1.85274e-13	1
F2R	2.38333e-17	0.607114	0.539	0.182	4.29905e-13	1
IL1R1	3.26512e-17	0.362763	0.63	0.24	5.88962e-13	1
CHRDL1	4.23965e-17	0.341196	0.169	0	7.64748e-13	1
PLBD1	1.02178e-16	0.252722	0.357	0.07	1.84309e-12	1
CCDC80	1.03903e-16	0.923615	0.896	0.588	1.87421e-12	1
NFKBIZ	2.46111e-16	0.688332	0.636	0.31	4.43935e-12	1
TNFAIP2	2.84011e-16	0.433504	0.364	0.08	5.12299e-12	1
GEM	3.9118e-16	0.794334	0.701	0.338	7.05611e-12	1
JUN	3.99307e-16	0.620522	0.903	0.613	7.2027e-12	1
FOXO1	4.19298e-16	0.348711	0.409	0.102	7.56329e-12	1
CEBPB	5.06591e-16	0.703269	0.909	0.7	9.1379e-12	1
TNFSF13B	7.05505e-16	0.35461	0.526	0.16	1.27259e-11	1
PPP1R15A	1.00278e-15	0.644618	0.844	0.555	1.80881e-11	1
CELF2	1.00391e-15	0.343036	0.468	0.138	1.81086e-11	1
EGR3	1.7591e-15	0.382674	0.312	0.058	3.17306e-11	1
IER2	2.18398e-15	0.641158	0.773	0.48	3.93945e-11	1
TMEM119	2.39888e-15	0.417979	0.513	0.18	4.3271e-11	1
CHI3L1	4.63029e-15	0.77324	0.26	0.038	8.35212e-11	1
DUSP1	5.47898e-15	0.730615	0.896	0.65	9.88298e-11	1
ALDH2	7.20719e-15	0.486991	0.519	0.182	1.30003e-10	1
CTSC	7.94342e-15	0.562492	0.675	0.362	1.43283e-10	1
ABI3BP	8.42504e-15	0.428498	0.351	0.08	1.51971e-10	1
SERPINF1	8.68198e-15	0.537212	0.935	0.672	1.56606e-10	1
DUSP5	1.18556e-14	0.315424	0.357	0.085	2.1385e-10	1
COMP	1.82395e-14	0.628029	0.227	0.028	3.29003e-10	1
KLF4	3.99721e-14	0.748374	0.539	0.215	7.21017e-10	1
PTGER4	4.56883e-14	0.304608	0.26	0.043	8.24125e-10	1
LMCD1	5.60012e-14	0.442401	0.701	0.37	1.01015e-09	1
ZFP36L2	5.65028e-14	0.583386	0.864	0.62	1.0192e-09	1
MGP	6.13999e-14	0.703388	0.877	0.613	1.10753e-09	1
HSBP1	1.10118e-13	0.260252	0.552	0.19	1.98631e-09	1
MAFF	1.34363e-13	0.576511	0.513	0.202	2.42364e-09	1
TSC22D3	1.51753e-13	0.532294	0.903	0.61	2.73732e-09	1
DNAJB1	2.01155e-13	0.581578	0.929	0.682	3.62844e-09	1
CSRNP1	2.19345e-13	0.488476	0.422	0.138	3.95655e-09	1
HSPE1	3.22747e-13	0.591423	0.935	0.728	5.8217e-09	1
EGR1	3.4791e-13	0.584231	0.838	0.532	6.27561e-09	1
GPC3	3.93887e-13	0.408845	0.227	0.032	7.10493e-09	1
TNFAIP3	5.83605e-13	0.407251	0.468	0.175	1.05271e-08	1
PTGIS	6.29461e-13	0.252227	0.286	0.058	1.13542e-08	1
CSTA	7.79881e-13	0.273609	0.266	0.05	1.40675e-08	1
AKAP12	1.04605e-12	0.603797	0.623	0.298	1.88686e-08	1
BIRC3	1.11146e-12	0.453872	0.396	0.13	2.00485e-08	1
PODN	1.13413e-12	0.375173	0.532	0.222	2.04574e-08	1
SKAP2	1.25977e-12	0.271674	0.526	0.218	2.27237e-08	1
PNRC1	1.56367e-12	0.424702	0.929	0.657	2.82054e-08	1
IGF1	2.08145e-12	0.881057	0.279	0.065	3.75453e-08	1
FOXO3	2.29019e-12	0.259809	0.604	0.265	4.13104e-08	1
TCF21	2.38416e-12	0.613395	0.416	0.138	4.30054e-08	1
C11ORF96	2.43185e-12	0.473367	0.76	0.405	4.38656e-08	1
TDO2	2.53676e-12	0.439221	0.299	0.072	4.5758e-08	1
RBP5	2.85304e-12	0.339695	0.227	0.038	5.14632e-08	1
LITAF	3.47212e-12	0.450157	0.727	0.422	6.26302e-08	1
GFPT2	3.55645e-12	0.385	0.344	0.098	6.41513e-08	1
PLK3	3.57147e-12	0.52602	0.558	0.265	6.44222e-08	1
C1R	3.90534e-12	0.368601	0.974	0.825	7.04445e-08	1
NBL1	4.33817e-12	0.52828	0.948	0.75	7.82518e-08	1
FOS	4.63498e-12	0.458088	0.903	0.647	8.36057e-08	1
SOCS3	5.10692e-12	0.948003	0.623	0.332	9.21187e-08	1
BICC1	5.12632e-12	0.35956	0.597	0.268	9.24686e-08	1
ADD3	6.86506e-12	0.348126	0.63	0.3	1.23832e-07	1
ENC1	7.12826e-12	0.359904	0.39	0.132	1.2858e-07	1
FOSB	7.45707e-12	0.708847	0.753	0.462	1.34511e-07	1
NPDC1	7.57987e-12	0.278853	0.455	0.168	1.36726e-07	1
CCL2	8.3145e-12	0.748867	0.545	0.228	1.49977e-07	1
LGALS9	8.84417e-12	0.283005	0.396	0.138	1.59531e-07	1
OST4	8.97942e-12	0.301489	0.636	0.275	1.61971e-07	1
NR2F1	9.44509e-12	0.40209	0.474	0.182	1.70371e-07	1
FGF7	9.80316e-12	0.415675	0.474	0.182	1.76829e-07	1
SLIT2	1.26165e-11	0.419386	0.325	0.09	2.27577e-07	1
CEBPD	1.29377e-11	0.409816	0.896	0.632	2.33371e-07	1
ST3GAL4	1.30829e-11	0.255914	0.539	0.228	2.35989e-07	1
LMO4	1.58742e-11	0.368119	0.708	0.395	2.86339e-07	1
SQSTM1	2.01543e-11	0.548381	0.87	0.695	3.63543e-07	1
QSOX1	2.02167e-11	0.453401	0.571	0.25	3.64668e-07	1
BGN	3.01238e-11	0.465281	0.955	0.902	5.43374e-07	1
SNX9	3.06123e-11	0.307367	0.61	0.305	5.52185e-07	1
RND3	3.08763e-11	0.314153	0.701	0.352	5.56946e-07	1
PLTP	3.09359e-11	0.426957	0.649	0.342	5.58022e-07	1
SERTAD1	3.53884e-11	0.506834	0.669	0.385	6.38336e-07	1
FBLN1	3.86578e-11	0.679133	0.89	0.588	6.97309e-07	1
RORA	4.2551e-11	0.286904	0.468	0.178	7.67534e-07	1
CTSH	4.94029e-11	0.392504	0.487	0.208	8.9113e-07	1
CYBRD1	5.12764e-11	0.371751	0.773	0.43	9.24923e-07	1
NR4A1	5.58286e-11	0.391079	0.695	0.372	1.00704e-06	1
ADH1B	6.46884e-11	0.84972	0.214	0.04	1.16685e-06	1
MT2A	6.62542e-11	0.831811	0.981	0.833	1.19509e-06	1
HOPX	7.00095e-11	0.541208	0.552	0.27	1.26283e-06	1
CRISPLD2	7.15292e-11	0.469548	0.649	0.352	1.29024e-06	1
NPC2	7.95099e-11	0.408924	0.922	0.745	1.4342e-06	1
TIMP1	8.2428e-11	0.37539	1	0.95	1.48684e-06	1
IRF1	8.69397e-11	0.577585	0.617	0.345	1.56822e-06	1
A2M	8.78293e-11	0.632178	0.825	0.485	1.58426e-06	1
APOL1	1.05316e-10	0.265457	0.565	0.26	1.89969e-06	1
LY6E	1.07444e-10	0.370885	0.864	0.66	1.93808e-06	1
ATF3	1.08059e-10	0.309054	0.662	0.322	1.94917e-06	1
HSPH1	1.08541e-10	0.617052	0.779	0.54	1.95787e-06	1
SFRP2	1.20016e-10	0.695598	0.747	0.43	2.16484e-06	1
KLF10	1.27333e-10	0.503878	0.481	0.21	2.29682e-06	1
PDGFRA	1.43512e-10	0.361252	0.584	0.285	2.58867e-06	1
TMEM176B	1.55104e-10	0.474084	0.799	0.492	2.79777e-06	1
SERPINE1	1.55928e-10	0.670324	0.422	0.17	2.81263e-06	1
UBC	1.82504e-10	0.372047	0.968	0.865	3.29201e-06	1
CLSTN3	1.87647e-10	0.25962	0.312	0.09	3.38477e-06	1
NAMPT	2.35384e-10	0.526885	0.532	0.242	4.24586e-06	1
METTL7A	2.35574e-10	0.263571	0.351	0.115	4.24928e-06	1
PLPP1	2.56462e-10	0.308875	0.571	0.268	4.62607e-06	1
ERRFI1	2.82556e-10	0.445615	0.481	0.212	5.09674e-06	1
NFIB	3.02705e-10	0.417284	0.519	0.242	5.46019e-06	1
PDPN	4.14134e-10	0.316088	0.578	0.292	7.47016e-06	1
HSPA8	4.50277e-10	0.39341	0.955	0.752	8.1221e-06	1
NNMT	5.10818e-10	0.417688	0.974	0.79	9.21414e-06	1
KDM6B	5.15104e-10	0.555186	0.429	0.175	9.29144e-06	1
C1ORF21	5.82192e-10	0.297961	0.506	0.222	1.05016e-05	1
PLEKHH2	5.9614e-10	0.281067	0.39	0.138	1.07532e-05	1
CH25H	6.23032e-10	0.570884	0.195	0.035	1.12382e-05	1
ZFP36L1	6.75936e-10	0.394295	0.916	0.723	1.21925e-05	1
HSPD1	8.11795e-10	0.537426	0.799	0.557	1.46432e-05	1
CXCL13	8.27135e-10	0.401033	0.201	0.038	1.49199e-05	1
B4GALT1	8.94582e-10	0.398355	0.481	0.222	1.61365e-05	1
TUBB4B	9.38935e-10	0.408997	0.76	0.478	1.69365e-05	1
CXCR4	1.16621e-09	0.447713	0.494	0.225	2.1036e-05	1
PLA2G2A	1.24045e-09	1.14119	0.117	0.007	2.23752e-05	1
PIM3	1.32485e-09	0.350344	0.448	0.198	2.38976e-05	1
WISP2	1.39556e-09	0.294321	0.266	0.07	2.51731e-05	1
CD69	1.66656e-09	0.367529	0.273	0.075	3.00615e-05	1
CXCL2	2.66949e-09	0.972357	0.364	0.15	4.81522e-05	1
ZFAND2A	2.81257e-09	0.476825	0.578	0.308	5.07331e-05	1
SPTBN1	2.95035e-09	0.326226	0.591	0.31	5.32185e-05	1
ZNF106	2.99774e-09	0.300498	0.481	0.215	5.40732e-05	1
NDN	3.09868e-09	0.318599	0.688	0.365	5.5894e-05	1
TNFAIP6	3.13425e-09	0.518338	0.552	0.282	5.65355e-05	1
PIM1	3.21452e-09	0.351299	0.383	0.155	5.79834e-05	1
MYC	3.50177e-09	0.420195	0.442	0.19	6.31649e-05	1
GADD45A	3.74497e-09	0.454996	0.695	0.432	6.75518e-05	1
SERPING1	4.15457e-09	0.302534	0.942	0.83	7.49402e-05	1
DNAJA1	4.29681e-09	0.468651	0.87	0.69	7.75058e-05	1
GLUL	4.43776e-09	0.564485	0.773	0.512	8.00482e-05	1
SFRP4	4.73744e-09	0.708758	0.481	0.228	8.54539e-05	1
BAG3	5.81265e-09	0.518977	0.61	0.35	0.000104849	1
TGM2	5.96001e-09	0.270304	0.584	0.295	0.000107507	1
DPT	6.51947e-09	0.298403	0.506	0.238	0.000117598	1
BTG2	6.60763e-09	0.464516	0.617	0.338	0.000119188	1
HSPA1B	7.68761e-09	0.361237	0.844	0.632	0.000138669	1
UAP1	8.1338e-09	0.378679	0.455	0.222	0.000146717	1
DDIT4	8.59658e-09	0.562752	0.617	0.345	0.000155065	1
CST2	9.00398e-09	0.352538	0.149	0.022	0.000162414	1
SLC2A3	9.26968e-09	0.260097	0.558	0.285	0.000167207	1
ABCA1	9.3188e-09	0.275738	0.351	0.132	0.000168093	1
RPL41	9.76337e-09	0.430712	0.682	0.372	0.000176112	1
OGN	1.16648e-08	0.310726	0.13	0.015	0.000210409	1
KLF2	1.27828e-08	0.350545	0.643	0.372	0.000230575	1
FBLN2	1.4397e-08	0.324467	0.708	0.432	0.000259693	1
PER1	1.46655e-08	0.296553	0.286	0.09	0.000264536	1
SLC6A6	1.57387e-08	0.310992	0.266	0.085	0.000283895	1
RGS2	1.90055e-08	0.589822	0.701	0.458	0.000342822	1
ATP1A1	1.93048e-08	0.313432	0.617	0.342	0.00034822	1
CTSB	1.94611e-08	0.466841	0.766	0.657	0.000351039	1
ERN1	1.97536e-08	0.335805	0.325	0.122	0.000356315	1
UGCG	2.38597e-08	0.3619	0.539	0.282	0.000430381	1
SCPEP1	2.52008e-08	0.30805	0.643	0.35	0.000454571	1
OLFML3	3.28376e-08	0.265334	0.675	0.43	0.000592324	1
CCL19	3.70454e-08	0.254986	0.201	0.048	0.000668225	1
INSIG1	4.03399e-08	0.256113	0.344	0.138	0.000727651	1
FMOD	4.1957e-08	0.316295	0.584	0.328	0.000756821	1
C8ORF4	4.55268e-08	0.30104	0.474	0.225	0.000821212	1
EIF4A3	5.262e-08	0.369085	0.649	0.388	0.00094916	1
GADD45B	5.30651e-08	0.612287	0.838	0.625	0.000957188	1
PMP22	5.44555e-08	0.304712	0.877	0.65	0.000982269	1
MALAT1	1.24169e-49	3.64329	0.538	0.02	2.23975e-45	2
RPS18	1.83197e-30	1.67169	0.604	0.103	3.30451e-26	2
RPS28	4.32492e-30	1.72034	0.585	0.103	7.80129e-26	2
RPL41	1.02161e-26	1.24552	0.83	0.371	1.84277e-22	2
EID1	2.98283e-24	1.02275	0.302	0.018	5.38043e-20	2
MTRNR2L8	1.56614e-23	1.42053	0.302	0.02	2.82499e-19	2
NEAT1	1.02613e-21	1.70417	0.434	0.076	1.85093e-17	2
BRK1	3.18859e-20	0.909718	0.226	0.009	5.75158e-16	2
TMA7	3.59509e-20	1.33343	0.406	0.076	6.48483e-16	2
HLA-B	7.60626e-20	1.26917	0.481	0.103	1.37202e-15	2
RPL37A	6.32389e-17	0.682005	0.906	0.996	1.1407e-12	2
CHURC1	1.40159e-16	0.8068	0.16	0.002	2.52819e-12	2
RPS27	2.39528e-16	0.643282	0.943	0.993	4.32061e-12	2
RPL37	6.24538e-16	0.651047	0.915	0.987	1.12654e-11	2
RPL36A	5.32452e-15	0.988634	0.302	0.054	9.60437e-11	2
NORAD	1.90074e-14	0.93612	0.151	0.004	3.42855e-10	2
RPS29	2.02543e-14	0.815402	0.868	0.967	3.65347e-10	2
RPL35A	5.03167e-14	0.51378	0.934	0.987	9.07613e-10	2
MUC5AC	1.85075e-13	0.7666	0.151	0.007	3.33839e-09	2
RPL39	1.06471e-12	0.63595	0.906	0.989	1.92052e-08	2
RPL31	1.1799e-12	0.543068	0.915	0.987	2.12831e-08	2
RPS8	1.30142e-12	0.558819	0.943	0.991	2.34751e-08	2
RPL32	1.88783e-12	0.496373	0.972	0.989	3.40527e-08	2
INAFM1	2.1004e-12	0.464778	0.132	0.004	3.7887e-08	2
C4ORF48	5.79862e-12	0.76062	0.189	0.022	1.04595e-07	2
ATP5J2	6.51957e-12	0.785129	0.255	0.051	1.176e-07	2
CNPY2	1.12413e-11	0.291925	0.113	0.002	2.0277e-07	2
MIF	1.65618e-11	0.914754	0.274	0.06	2.98742e-07	2
MRPL33	2.48575e-11	0.664482	0.226	0.04	4.48379e-07	2
SAT2	4.94938e-11	0.261713	0.142	0.607	8.92769e-07	2
RPLP2	8.74435e-11	0.381971	0.915	0.998	1.57731e-06	2
DECR1	3.16675e-10	0.42943	0.123	0.547	5.71219e-06	2
S100P	3.28574e-10	0.911072	0.142	0.013	5.92682e-06	2
IGLC2	4.45455e-10	0.2522	0.217	0.699	8.03511e-06	2
STAU1	5.8853e-10	0.260374	0.123	0.536	1.06159e-05	2
UBE2E1	9.10447e-10	0.268751	0.094	0.471	1.64226e-05	2
RPS25	9.92007e-10	0.413582	0.925	0.993	1.78938e-05	2
SEC13	1.24155e-09	0.442819	0.123	0.531	2.2395e-05	2
H2AFJ	1.57225e-09	0.784564	0.198	0.038	2.83602e-05	2
SSB	3.8274e-09	0.293865	0.217	0.692	6.90386e-05	2
RPL26	4.59095e-09	0.485986	0.925	0.996	8.28116e-05	2
RPS13	5.13234e-09	0.5145	0.925	0.989	9.25772e-05	2
CHCHD10	5.85117e-09	0.584971	0.142	0.018	0.000105543	2
XIST	5.97563e-09	0.837823	0.226	0.054	0.000107788	2
SMIM19	8.24132e-09	0.291146	0.085	0.422	0.000148657	2
ATP5O	9.74587e-09	0.769372	0.245	0.067	0.000175796	2
N4BP2L2	9.90487e-09	0.491961	0.198	0.04	0.000178664	2
COPRS	1.09446e-08	0.406824	0.132	0.507	0.000197418	2
DNAJC15	1.64424e-08	0.306994	0.236	0.725	0.000296588	2
DNAJC8	2.02769e-08	0.363398	0.226	0.672	0.000365755	2
MRPL21	2.37844e-08	0.269907	0.094	0.429	0.000429023	2
UFM1	3.39787e-08	0.302893	0.132	0.496	0.000612908	2
COX7A2L	3.68676e-08	0.292842	0.283	0.746	0.000665018	2
LSM8	3.78969e-08	0.378551	0.179	0.587	0.000683584	2
PHF20L1	3.89567e-08	0.262378	0.075	0.382	0.000702702	2
C8ORF59	4.34507e-08	0.292626	0.236	0.701	0.000783765	2
NDUFA4L2	2.42235e-49	1.69165	0.765	0.094	4.36944e-45	3
ESAM	5.76671e-40	0.673868	0.439	0.015	1.0402e-35	3
SOD3	1.38176e-39	1.30624	1	0.489	2.49241e-35	3
TINAGL1	1.28232e-38	0.849299	0.5	0.035	2.31305e-34	3
ANGPT2	4.01846e-33	1.00178	0.469	0.044	7.2485e-29	3
CDH6	2.78364e-32	0.634397	0.408	0.024	5.02114e-28	3
TPPP3	6.75914e-31	1.41408	0.592	0.11	1.21921e-26	3
EBF1	6.74731e-30	0.568585	0.551	0.09	1.21708e-25	3
GJA4	1.17951e-28	0.696562	0.418	0.035	2.1276e-24	3
MCAM	6.05689e-28	0.894266	0.48	0.064	1.09254e-23	3
ADIRF	3.12351e-27	1.37033	0.796	0.298	5.63419e-23	3
IGFBP7	3.83941e-27	1.06397	1	0.906	6.92553e-23	3
CPE	1.87723e-26	1.39808	0.816	0.377	3.38615e-22	3
STOM	2.96754e-26	0.833961	0.806	0.349	5.35285e-22	3
ARHGAP29	7.16599e-26	0.709541	0.5	0.081	1.2926e-21	3
FOXC2	6.57588e-25	0.607291	0.367	0.037	1.18616e-20	3
RGS5	7.98395e-25	1.56527	0.561	0.123	1.44014e-20	3
EDNRB	2.10318e-24	0.440755	0.408	0.048	3.79371e-20	3
MEF2C	3.65765e-24	0.873937	0.684	0.219	6.59767e-20	3
MAP1B	3.90881e-24	0.869146	0.806	0.34	7.05072e-20	3
PGF	1.12346e-23	0.601733	0.418	0.061	2.02649e-19	3
ID4	1.26385e-23	1.01419	0.704	0.237	2.27974e-19	3
SPARCL1	3.25045e-23	1.13117	0.908	0.458	5.86316e-19	3
PTP4A3	1.50938e-22	0.833664	0.48	0.096	2.72262e-18	3
TSC22D1	1.88927e-22	1.02685	0.918	0.55	3.40787e-18	3
HIGD1B	2.17202e-22	0.601566	0.449	0.066	3.91789e-18	3
KCNJ8	3.58588e-22	0.759639	0.439	0.075	6.46821e-18	3
GBP2	4.09491e-22	1.52108	0.755	0.366	7.3864e-18	3
HEYL	5.18439e-22	0.471257	0.418	0.061	9.3516e-18	3
LYPD1	3.87682e-21	0.478144	0.276	0.02	6.993e-17	3
COX4I2	4.80742e-21	0.779492	0.398	0.053	8.67162e-17	3
PARM1	4.05316e-20	0.355495	0.306	0.031	7.31109e-16	3
PPP1R12A	5.90907e-20	0.753539	0.816	0.498	1.06588e-15	3
LGI4	6.1402e-20	0.365267	0.245	0.013	1.10757e-15	3
CAV1	1.54532e-19	0.955905	0.898	0.579	2.78744e-15	3
ADGRF5	1.69805e-19	0.526852	0.327	0.039	3.06294e-15	3
PPP1R14A	2.6075e-19	0.788329	0.663	0.213	4.7034e-15	3
TFPI	3.16186e-19	0.715649	0.755	0.34	5.70335e-15	3
CCDC102B	4.33596e-19	0.798148	0.561	0.158	7.82121e-15	3
TRPC6	6.11455e-19	0.360133	0.296	0.031	1.10294e-14	3
PTMA	6.90978e-19	0.424282	1	0.985	1.24639e-14	3
A2M	1.34274e-18	0.496317	0.939	0.502	2.42204e-14	3
MOCS1	2.37537e-18	0.318843	0.296	0.033	4.28468e-14	3
ABCC9	2.48324e-18	0.506999	0.337	0.048	4.47927e-14	3
CPM	2.76993e-18	0.582174	0.306	0.037	4.99639e-14	3
NDRG2	3.9451e-18	0.733319	0.51	0.143	7.11617e-14	3
EGFLAM	6.62229e-18	0.302308	0.184	0.004	1.19453e-13	3
SGCA	7.16165e-18	0.615065	0.418	0.088	1.29182e-13	3
TEX41	1.31042e-17	0.35203	0.296	0.037	2.36373e-13	3
LHFP	1.53737e-17	1.00233	0.755	0.439	2.7731e-13	3
AVPR1A	2.67599e-17	0.31403	0.153	0	4.82695e-13	3
DES	4.62349e-17	1.27436	0.255	0.026	8.33985e-13	3
MYH11	1.51858e-16	0.99897	0.541	0.169	2.73922e-12	3
EFHD1	3.75246e-16	0.391308	0.276	0.035	6.76868e-12	3
PLN	4.0941e-16	0.852558	0.398	0.092	7.38494e-12	3
RASL12	6.1243e-16	0.516778	0.439	0.11	1.1047e-11	3
AC013461.1	6.50162e-16	0.622558	0.633	0.279	1.17276e-11	3
HLA-E	1.04058e-15	0.680156	0.939	0.746	1.877e-11	3
CLMN	1.166e-15	0.426129	0.276	0.037	2.10324e-11	3
FILIP1	3.24237e-15	0.367963	0.408	0.099	5.84858e-11	3
FAM162B	3.71863e-15	0.386509	0.398	0.09	6.70766e-11	3
CASQ2	3.80344e-15	0.275028	0.133	0	6.86064e-11	3
EPS8	4.97437e-15	0.721512	0.551	0.219	8.97277e-11	3
SERPINI1	5.92986e-15	0.91997	0.378	0.09	1.06963e-10	3
NOTCH3	8.81116e-15	0.547316	0.612	0.265	1.58936e-10	3
C1QTNF1	1.68569e-14	0.529688	0.51	0.178	3.04065e-10	3
NEURL1B	2.3044e-14	0.273924	0.194	0.015	4.15668e-10	3
COL18A1	2.50824e-14	1.11235	0.765	0.535	4.52436e-10	3
CDC42EP4	2.80714e-14	0.389822	0.337	0.068	5.06352e-10	3
MTHFD2	3.71461e-14	0.538532	0.571	0.239	6.70041e-10	3
C4ORF32	4.01043e-14	0.441618	0.398	0.101	7.23401e-10	3
CD59	4.16573e-14	0.603778	0.908	0.77	7.51413e-10	3
ADAP2	4.2786e-14	0.283731	0.204	0.02	7.71774e-10	3
NUDT4	6.79747e-14	0.67461	0.694	0.386	1.22613e-09	3
GBP4	6.88976e-14	0.647025	0.439	0.136	1.24277e-09	3
IFITM3	7.07481e-14	0.395986	1	0.95	1.27615e-09	3
HLA-F	1.07442e-13	0.63997	0.704	0.377	1.93805e-09	3
NPNT	1.09449e-13	0.413169	0.276	0.046	1.97424e-09	3
NES	1.18435e-13	0.369597	0.337	0.077	2.13633e-09	3
HLA-A	1.32075e-13	0.714154	1	0.89	2.38238e-09	3
SCIN	1.33024e-13	0.272635	0.153	0.007	2.39948e-09	3
ITGA1	1.42026e-13	0.603409	0.694	0.353	2.56187e-09	3
ALDH1A2	1.7256e-13	0.444794	0.214	0.024	3.11263e-09	3
HRH2	2.6068e-13	0.396821	0.204	0.022	4.70214e-09	3
COL4A1	2.62078e-13	1.07055	0.714	0.417	4.72736e-09	3
PTK2	2.82161e-13	0.654196	0.49	0.191	5.08963e-09	3
PDK4	3.29196e-13	0.696159	0.408	0.11	5.93803e-09	3
PHLDA1	3.3919e-13	0.659161	0.806	0.474	6.11832e-09	3
TSPAN15	3.81893e-13	0.294739	0.214	0.026	6.88859e-09	3
GPRC5C	4.99893e-13	0.337744	0.194	0.02	9.01706e-09	3
NRGN	5.04045e-13	0.284104	0.173	0.013	9.09197e-09	3
FOXS1	5.15143e-13	0.330417	0.255	0.039	9.29214e-09	3
HLA-C	5.15673e-13	0.698008	0.969	0.901	9.30172e-09	3
STEAP4	5.47246e-13	0.721272	0.245	0.037	9.87122e-09	3
S1PR3	5.50905e-13	0.421272	0.378	0.101	9.93722e-09	3
MGP	5.77448e-13	0.656058	0.98	0.623	1.0416e-08	3
ARHGAP15	6.60943e-13	0.504707	0.316	0.07	1.19221e-08	3
DMD	1.07879e-12	0.419261	0.224	0.031	1.94593e-08	3
PDGFA	1.10593e-12	0.443138	0.398	0.118	1.99488e-08	3
COL4A2	1.4307e-12	0.741047	0.735	0.469	2.5807e-08	3
NR2F2	1.5653e-12	0.691743	0.694	0.384	2.82349e-08	3
SNCG	1.57152e-12	0.507548	0.214	0.029	2.8347e-08	3
B2M	1.6589e-12	0.612718	1	0.991	2.99232e-08	3
JUN	1.66552e-12	0.976311	0.878	0.654	3.00427e-08	3
APOLD1	1.80326e-12	0.405884	0.276	0.05	3.25271e-08	3
RHOB	1.9237e-12	0.712071	0.724	0.43	3.46997e-08	3
GRK5	2.09388e-12	0.352981	0.306	0.068	3.77694e-08	3
ARID5A	3.301e-12	0.463949	0.459	0.167	5.95435e-08	3
JAG1	4.34322e-12	0.425867	0.398	0.123	7.8343e-08	3
RERG	5.01513e-12	0.358875	0.429	0.134	9.0463e-08	3
MAP3K7CL	5.38544e-12	0.645654	0.347	0.096	9.71427e-08	3
PLCE1	5.70039e-12	0.36058	0.306	0.072	1.02824e-07	3
PTGIR	5.71288e-12	0.427927	0.49	0.191	1.03049e-07	3
TSPAN12	6.89819e-12	0.290219	0.214	0.031	1.2443e-07	3
C11ORF96	7.36493e-12	0.7526	0.755	0.45	1.32849e-07	3
FHL5	1.00082e-11	0.29909	0.143	0.009	1.80528e-07	3
IFIT3	1.08036e-11	0.716534	0.429	0.154	1.94876e-07	3
PI15	1.71577e-11	0.853727	0.276	0.059	3.0949e-07	3
TIMP1	2.43216e-11	1.0807	0.98	0.961	4.38713e-07	3
ANGPTL4	2.77421e-11	0.605444	0.276	0.059	5.00412e-07	3
IFIT2	3.60737e-11	0.465971	0.316	0.086	6.50698e-07	3
ARPC5	4.29584e-11	0.486055	0.857	0.662	7.74884e-07	3
GJC1	5.44616e-11	0.253211	0.296	0.068	9.82379e-07	3
TMOD1	5.45355e-11	0.43276	0.224	0.039	9.83712e-07	3
H3F3B	5.84959e-11	0.383255	0.99	0.919	1.05515e-06	3
FKBP5	7.25548e-11	0.373767	0.571	0.259	1.30874e-06	3
ENPEP	7.84638e-11	0.403384	0.265	0.057	1.41533e-06	3
GMFG	8.12821e-11	0.553672	0.398	0.14	1.46617e-06	3
HSPA1B	1.18247e-10	0.801722	0.867	0.654	2.13293e-06	3
KLHL23	1.21758e-10	0.324932	0.235	0.044	2.19627e-06	3
HSPB1	1.28079e-10	0.549084	1	0.912	2.31028e-06	3
HEY2	1.49792e-10	0.270549	0.214	0.037	2.70195e-06	3
ITM2B	1.58798e-10	0.394145	0.969	0.873	2.8644e-06	3
SBSPON	1.64103e-10	0.308527	0.112	0.004	2.96008e-06	3
COBLL1	1.75417e-10	0.415713	0.337	0.099	3.16417e-06	3
CEBPD	1.82975e-10	0.73875	0.908	0.662	3.30049e-06	3
HIF1A	1.96731e-10	0.604621	0.663	0.441	3.54863e-06	3
CRIP2	2.04489e-10	0.50972	0.765	0.524	3.68857e-06	3
CAV2	2.08894e-10	0.581599	0.643	0.368	3.76803e-06	3
EPAS1	2.28932e-10	0.515689	0.52	0.239	4.12947e-06	3
ADAMTS1	2.45526e-10	0.591616	0.439	0.162	4.42881e-06	3
GSN	3.10922e-10	0.392097	0.816	0.605	5.6084e-06	3
BTG1	3.15504e-10	0.423049	0.918	0.715	5.69105e-06	3
TMEM108	3.2123e-10	0.266414	0.184	0.026	5.79434e-06	3
NAMPT	3.39074e-10	0.382891	0.571	0.27	6.11622e-06	3
P2RY14	3.84671e-10	0.285882	0.143	0.013	6.9387e-06	3
APOL3	4.9709e-10	0.360625	0.357	0.118	8.9665e-06	3
FRZB	5.90212e-10	0.787427	0.52	0.246	1.06463e-05	3
HSPA1A	6.6034e-10	0.687264	0.949	0.84	1.19112e-05	3
MYLIP	1.09482e-09	0.550335	0.592	0.318	1.97484e-05	3
ARHGDIB	1.25689e-09	0.893069	0.51	0.272	2.26717e-05	3
ZBTB16	1.27514e-09	0.52515	0.347	0.107	2.3001e-05	3
HSPD1	1.32214e-09	0.669924	0.776	0.592	2.38488e-05	3
C10ORF10	1.37543e-09	0.837842	0.663	0.393	2.48101e-05	3
HSP90AA1	1.97416e-09	0.577935	1	0.91	3.56098e-05	3
IBSP	3.00154e-09	1.1115	0.133	0.013	5.41418e-05	3
EGFL6	3.34128e-09	0.718639	0.592	0.325	6.027e-05	3
HSP90AB1	3.99752e-09	0.502956	0.969	0.866	7.21072e-05	3
TBX2	4.74023e-09	0.404315	0.367	0.132	8.55043e-05	3
PDLIM1	5.80926e-09	0.456521	0.673	0.447	0.000104787	3
SYNE2	6.4532e-09	0.382037	0.439	0.18	0.000116403	3
FOS	8.08012e-09	0.75277	0.837	0.693	0.000145749	3
HSPE1	8.92026e-09	0.511869	0.929	0.754	0.000160904	3
RNF180	9.90872e-09	0.303914	0.276	0.079	0.000178733	3
IFI27	1.0512e-08	0.67577	0.653	0.393	0.000189615	3
KCNMB1	1.21692e-08	0.406576	0.286	0.086	0.000219508	3
OLFML2A	1.36527e-08	0.561998	0.286	0.088	0.000246267	3
PLS3	1.42422e-08	0.42104	0.786	0.535	0.000256902	3
MFGE8	1.43689e-08	0.405178	0.867	0.68	0.000259186	3
SGCE	1.44265e-08	0.472902	0.551	0.325	0.000260225	3
GPX3	1.47794e-08	0.505663	0.551	0.265	0.000266591	3
TBC1D1	1.5071e-08	0.271708	0.337	0.118	0.00027185	3
JUNB	1.57882e-08	0.511006	0.918	0.732	0.000284788	3
BCAM	1.6755e-08	0.299832	0.184	0.035	0.000302227	3
EDNRA	2.08229e-08	0.441848	0.561	0.309	0.000375604	3
IFITM2	2.30955e-08	0.402632	0.949	0.851	0.000416597	3
CD9	2.32983e-08	0.640592	0.714	0.511	0.000420255	3
RPS4Y1	2.49897e-08	0.255902	0.408	0.145	0.000450764	3
GPM6B	2.68212e-08	0.408514	0.5	0.241	0.000483801	3
KCNE4	2.7199e-08	0.339422	0.439	0.189	0.000490616	3
EHD2	3.33291e-08	0.405267	0.592	0.382	0.00060119	3
TSC22D4	3.68994e-08	0.297594	0.357	0.14	0.000665592	3
PNRC1	3.84822e-08	0.414644	0.898	0.697	0.000694142	3
XRCC6	4.15464e-08	0.406339	0.704	0.498	0.000749414	3
HLA-G	4.82416e-08	0.405246	0.408	0.186	0.000870183	3
AOC3	4.8885e-08	0.262063	0.337	0.125	0.000881787	3
RSRP1	5.24955e-08	0.438429	0.724	0.546	0.000946913	3
