# Supplementary material for: ZIP1+ fibroblasts protect lung cancer against chemotherapy via connexin-43 mediated intercellular Zn2+ transfer
Source: Nat Commun. 2022 Oct 7;13:5919. doi: 10.1038/s41467-022-33521-4 (PMC9547061; doi:10.1038/s41467-022-33521-4)
Supplement: Supplementary file 7 — Supplementary Data 4 [file 41467_2022_33521_MOESM7_ESM.xlsx]

## Sheet: a. CH0 GO
Supplementary Data 4a. GO analysis of CH0 fibroblasts.
ONTOLOGY	ID	Description	GeneRatio	BgRatio	pvalue	p.adjust	qvalue	Count
BP	GO:0030198	extracellular matrix organization	67/500	395/18866	8.58755e-35	2.22159e-31	1.79269e-31	67
BP	GO:0043062	extracellular structure organization	67/500	396/18866	1.00982e-34	2.22159e-31	1.79269e-31	67
BP	GO:0032963	collagen metabolic process	23/500	113/18866	2.10064e-14	3.08093e-11	2.48612e-11	23
BP	GO:0030199	collagen fibril organization	17/500	55/18866	3.2331e-14	3.55641e-11	2.8698e-11	17
BP	GO:0031589	cell-substrate adhesion	39/500	359/18866	7.88221e-14	6.93635e-11	5.5972e-11	39
BP	GO:0001503	ossification	40/500	412/18866	1.46031e-12	1.07089e-09	8.64143e-10	40
BP	GO:0010810	regulation of cell-substrate adhesion	27/500	217/18866	2.60378e-11	1.63666e-08	1.32068e-08	27
BP	GO:0006888	endoplasmic reticulum to Golgi vesicle-mediated transport	25/500	206/18866	2.45697e-10	1.2146e-07	9.80104e-08	25
BP	GO:0090287	regulation of cellular response to growth factor stimulus	31/500	310/18866	2.4844e-10	1.2146e-07	9.80104e-08	31
BP	GO:0002576	platelet degranulation	19/500	129/18866	1.36585e-09	6.00975e-07	4.84949e-07	19
BP	GO:0007015	actin filament organization	36/500	434/18866	1.59648e-09	6.38592e-07	5.15304e-07	36
BP	GO:0030574	collagen catabolic process	12/500	47/18866	2.36808e-09	8.68297e-07	7.00661e-07	12
BP	GO:0001649	osteoblast differentiation	25/500	231/18866	2.76253e-09	9.35011e-07	7.54496e-07	25
BP	GO:0040036	regulation of fibroblast growth factor receptor signaling pathway	11/500	40/18866	4.68608e-09	1.47277e-06	1.18843e-06	11
BP	GO:0071559	response to transforming growth factor beta	26/500	258/18866	6.05076e-09	1.77489e-06	1.43223e-06	26
BP	GO:0035987	endodermal cell differentiation	11/500	46/18866	2.3421e-08	6.44077e-06	5.1973e-06	11
BP	GO:0022617	extracellular matrix disassembly	14/500	82/18866	2.97133e-08	7.69051e-06	6.20576e-06	14
BP	GO:0022604	regulation of cell morphogenesis	36/500	499/18866	6.00713e-08	1.43046e-05	1.15429e-05	36
BP	GO:0048706	embryonic skeletal system development	17/500	130/18866	6.17698e-08	1.43046e-05	1.15429e-05	17
BP	GO:0051216	cartilage development	21/500	197/18866	6.73742e-08	1.44703e-05	1.16767e-05	21
BP	GO:0071560	cellular response to transforming growth factor beta stimulus	24/500	252/18866	6.9063e-08	1.44703e-05	1.16767e-05	24
BP	GO:0090288	negative regulation of cellular response to growth factor stimulus	20/500	182/18866	8.35676e-08	1.67135e-05	1.34868e-05	20
BP	GO:0016331	morphogenesis of embryonic epithelium	18/500	151/18866	1.07484e-07	2.05621e-05	1.65923e-05	18
BP	GO:0003094	glomerular filtration	8/500	24/18866	1.16509e-07	2.136e-05	1.72362e-05	8
BP	GO:0060348	bone development	21/500	204/18866	1.22885e-07	2.16278e-05	1.74523e-05	21
BP	GO:0061448	connective tissue development	24/500	262/18866	1.43742e-07	2.43256e-05	1.96293e-05	24
BP	GO:0097205	renal filtration	8/500	25/18866	1.6738e-07	2.6613e-05	2.1475e-05	8
BP	GO:0001706	endoderm formation	11/500	55/18866	1.69355e-07	2.6613e-05	2.1475e-05	11
BP	GO:0071230	cellular response to amino acid stimulus	12/500	69/18866	2.35302e-07	3.4641e-05	2.79531e-05	12
BP	GO:0040037	negative regulation of fibroblast growth factor receptor signaling pathway	8/500	26/18866	2.36188e-07	3.4641e-05	2.79531e-05	8
BP	GO:0001704	formation of primary germ layer	16/500	127/18866	2.54604e-07	3.61373e-05	2.91606e-05	16
BP	GO:2000027	regulation of animal organ morphogenesis	23/500	254/18866	3.21645e-07	4.42262e-05	3.56878e-05	23
BP	GO:0050673	epithelial cell proliferation	32/500	453/18866	5.28975e-07	7.053e-05	5.69133e-05	32
BP	GO:0071229	cellular response to acid chemical	12/500	76/18866	6.99928e-07	9.05789e-05	7.30916e-05	12
BP	GO:0048193	Golgi vesicle transport	28/500	374/18866	8.77422e-07	0.000108014	8.71607e-05	28
BP	GO:0090596	sensory organ morphogenesis	23/500	269/18866	8.83752e-07	0.000108014	8.71607e-05	23
BP	GO:0007160	cell-matrix adhesion	21/500	230/18866	9.14036e-07	0.000108696	8.77111e-05	21
BP	GO:0051017	actin filament bundle assembly	17/500	157/18866	9.61651e-07	0.000111349	8.98518e-05	17
BP	GO:0045185	maintenance of protein location	13/500	93/18866	1.02308e-06	0.000115424	9.31401e-05	13
BP	GO:0007492	endoderm development	12/500	79/18866	1.07513e-06	0.000118264	9.5432e-05	12
BP	GO:0001838	embryonic epithelial tube formation	15/500	125/18866	1.13333e-06	0.000121626	9.81445e-05	15
BP	GO:0007178	transmembrane receptor protein serine/threonine kinase signaling pathway	27/500	359/18866	1.26113e-06	0.000132119	0.000106612	27
BP	GO:0061572	actin filament bundle organization	17/500	161/18866	1.36935e-06	0.000138329	0.000111623	17
BP	GO:0032970	regulation of actin filament-based process	29/500	405/18866	1.38329e-06	0.000138329	0.000111623	29
BP	GO:0010812	negative regulation of cell-substrate adhesion	11/500	68/18866	1.59048e-06	0.000154623	0.000124771	11
BP	GO:1905330	regulation of morphogenesis of an epithelium	18/500	181/18866	1.61652e-06	0.000154623	0.000124771	18
BP	GO:0048704	embryonic skeletal system morphogenesis	13/500	97/18866	1.66839e-06	0.00015619	0.000126035	13
BP	GO:0010464	regulation of mesenchymal cell proliferation	8/500	33/18866	1.78273e-06	0.000163417	0.000131867	8
BP	GO:0014020	primary neural tube formation	13/500	98/18866	1.87778e-06	0.000165287	0.000133376	13
BP	GO:0034329	cell junction assembly	30/500	434/18866	1.87826e-06	0.000165287	0.000133376	30
BP	GO:0043200	response to amino acid	14/500	114/18866	1.94761e-06	0.000168029	0.000135589	14
BP	GO:0042476	odontogenesis	15/500	132/18866	2.27288e-06	0.00019232	0.000155191	15
BP	GO:0072175	epithelial tube formation	15/500	133/18866	2.50048e-06	0.000207587	0.00016751	15
BP	GO:0045992	negative regulation of embryonic development	7/500	25/18866	2.79705e-06	0.000227908	0.000183907	7
BP	GO:0060562	epithelial tube morphogenesis	25/500	331/18866	2.89432e-06	0.000228503	0.000184388	25
BP	GO:0001837	epithelial to mesenchymal transition	16/500	152/18866	2.90822e-06	0.000228503	0.000184388	16
BP	GO:0007369	gastrulation	18/500	189/18866	3.01005e-06	0.000232355	0.000187496	18
BP	GO:0060485	mesenchyme development	23/500	290/18866	3.19789e-06	0.000242599	0.000195762	23
BP	GO:0048762	mesenchymal cell differentiation	20/500	229/18866	3.2922e-06	0.00024552	0.000198119	20
BP	GO:0045785	positive regulation of cell adhesion	29/500	428/18866	4.12676e-06	0.000300542	0.000242518	29
BP	GO:0032956	regulation of actin cytoskeleton organization	26/500	360/18866	4.1666e-06	0.000300542	0.000242518	26
BP	GO:0090092	regulation of transmembrane receptor protein serine/threonine kinase signaling pathway	21/500	254/18866	4.47552e-06	0.000317618	0.000256298	21
BP	GO:0001841	neural tube formation	13/500	106/18866	4.58661e-06	0.000320335	0.00025849	13
BP	GO:0007596	blood coagulation	25/500	343/18866	5.42996e-06	0.000372083	0.000300248	25
BP	GO:0002062	chondrocyte differentiation	13/500	108/18866	5.65657e-06	0.000372083	0.000300248	13
BP	GO:0051893	regulation of focal adhesion assembly	10/500	63/18866	5.66581e-06	0.000372083	0.000300248	10
BP	GO:0090109	regulation of cell-substrate junction assembly	10/500	63/18866	5.66581e-06	0.000372083	0.000300248	10
BP	GO:0001952	regulation of cell-matrix adhesion	14/500	125/18866	5.85102e-06	0.000378595	0.000305503	14
BP	GO:0048562	embryonic organ morphogenesis	23/500	302/18866	6.28096e-06	0.000400525	0.000323199	23
BP	GO:0007599	hemostasis	25/500	348/18866	6.98845e-06	0.000439274	0.000354467	25
BP	GO:0031099	regeneration	18/500	201/18866	7.16396e-06	0.000443964	0.000358251	18
BP	GO:0050817	coagulation	25/500	349/18866	7.34526e-06	0.000448877	0.000362216	25
BP	GO:0007179	transforming growth factor beta receptor signaling pathway	18/500	202/18866	7.67555e-06	0.000462636	0.000373318	18
BP	GO:0044344	cellular response to fibroblast growth factor stimulus	15/500	146/18866	7.97398e-06	0.000474129	0.000382592	15
BP	GO:1901342	regulation of vasculature development	29/500	444/18866	8.36785e-06	0.000490914	0.000396137	29
BP	GO:0150116	regulation of cell-substrate junction organization	10/500	66/18866	8.71167e-06	0.00050436	0.000406987	10
BP	GO:0032964	collagen biosynthetic process	9/500	53/18866	9.42905e-06	0.000538803	0.00043478	9
BP	GO:0045765	regulation of angiogenesis	27/500	403/18866	1.08583e-05	0.000608477	0.000491003	27
BP	GO:0001101	response to acid chemical	14/500	132/18866	1.10465e-05	0.000608477	0.000491003	14
BP	GO:0035148	tube formation	15/500	150/18866	1.10826e-05	0.000608477	0.000491003	15
BP	GO:0048568	embryonic organ development	29/500	451/18866	1.12556e-05	0.000608477	0.000491003	29
BP	GO:0048705	skeletal system morphogenesis	19/500	228/18866	1.13398e-05	0.000608477	0.000491003	19
BP	GO:0007044	cell-substrate junction assembly	12/500	99/18866	1.20172e-05	0.000637058	0.000514066	12
BP	GO:0072595	maintenance of protein localization in organelle	8/500	42/18866	1.22903e-05	0.000643779	0.00051949	8
BP	GO:0007517	muscle organ development	27/500	407/18866	1.29661e-05	0.000671188	0.000541607	27
BP	GO:0150105	protein localization to cell-cell junction	5/500	13/18866	1.38319e-05	0.000707678	0.000571052	5
BP	GO:0071774	response to fibroblast growth factor	15/500	153/18866	1.40768e-05	0.00071193	0.000574483	15
BP	GO:0001667	ameboidal-type cell migration	30/500	481/18866	1.43269e-05	0.000716345	0.000578046	30
BP	GO:0006901	vesicle coating	10/500	70/18866	1.49011e-05	0.000736683	0.000594458	10
BP	GO:0150115	cell-substrate junction organization	12/500	102/18866	1.63471e-05	0.000799189	0.000644896	12
BP	GO:0002063	chondrocyte development	7/500	32/18866	1.66758e-05	0.00080242	0.000647503	7
BP	GO:0050769	positive regulation of neurogenesis	30/500	485/18866	1.67779e-05	0.00080242	0.000647503	30
BP	GO:0010463	mesenchymal cell proliferation	8/500	44/18866	1.76167e-05	0.0008229	0.000664029	8
BP	GO:0008360	regulation of cell shape	15/500	156/18866	1.77672e-05	0.0008229	0.000664029	15
BP	GO:0048592	eye morphogenesis	15/500	156/18866	1.77672e-05	0.0008229	0.000664029	15
BP	GO:0006890	retrograde vesicle-mediated transport, Golgi to endoplasmic reticulum	11/500	87/18866	1.84738e-05	0.000846717	0.000683248	11
BP	GO:0048545	response to steroid hormone	24/500	346/18866	1.89948e-05	0.000861619	0.000695273	24
BP	GO:0030324	lung development	16/500	177/18866	2.04202e-05	0.000916825	0.00073982	16
BP	GO:0050678	regulation of epithelial cell proliferation	26/500	395/18866	2.14185e-05	0.000951932	0.00076815	26
BP	GO:0090130	tissue migration	25/500	374/18866	2.3825e-05	0.0010483	0.000845914	25
BP	GO:0048199	vesicle targeting, to, from or within Golgi	10/500	74/18866	2.45498e-05	0.00106042	0.000855694	10
BP	GO:0007163	establishment or maintenance of cell polarity	18/500	220/18866	2.45825e-05	0.00106042	0.000855694	18
BP	GO:0031032	actomyosin structure organization	17/500	200/18866	2.52618e-05	0.0010668	0.000860845	17
BP	GO:1901888	regulation of cell junction assembly	17/500	200/18866	2.52618e-05	0.0010668	0.000860845	17
BP	GO:0018149	peptide cross-linking	7/500	34/18866	2.54578e-05	0.0010668	0.000860845	7
BP	GO:0030323	respiratory tube development	16/500	181/18866	2.69257e-05	0.00111767	0.000901889	16
BP	GO:0001843	neural tube closure	11/500	91/18866	2.83852e-05	0.00116724	0.000941892	11
BP	GO:0006024	glycosaminoglycan biosynthetic process	12/500	108/18866	2.92333e-05	0.00119099	0.000961053	12
BP	GO:0006027	glycosaminoglycan catabolic process	9/500	61/18866	3.05824e-05	0.00122428	0.000987917	9
BP	GO:1903034	regulation of response to wounding	16/500	183/18866	3.08195e-05	0.00122428	0.000987917	16
BP	GO:0090177	establishment of planar polarity involved in neural tube closure	5/500	15/18866	3.08852e-05	0.00122428	0.000987917	5
BP	GO:0060606	tube closure	11/500	92/18866	3.14825e-05	0.00123681	0.000998032	11
BP	GO:0060541	respiratory system development	17/500	204/18866	3.25555e-05	0.00126765	0.00102291	17
BP	GO:0017015	regulation of transforming growth factor beta receptor signaling pathway	13/500	127/18866	3.30996e-05	0.00127753	0.00103089	13
BP	GO:0006900	vesicle budding from membrane	12/500	110/18866	3.51516e-05	0.00134493	0.00108528	12
BP	GO:0060571	morphogenesis of an epithelial fold	6/500	25/18866	3.87808e-05	0.00146857	0.00118505	6
BP	GO:1903844	regulation of cellular response to transforming growth factor beta stimulus	13/500	129/18866	3.90507e-05	0.00146857	0.00118505	13
BP	GO:0045766	positive regulation of angiogenesis	17/500	208/18866	4.16597e-05	0.00155341	0.00125351	17
BP	GO:0010631	epithelial cell migration	24/500	365/18866	4.49342e-05	0.00165994	0.00133947	24
BP	GO:0032507	maintenance of protein location in cell	9/500	64/18866	4.5271e-05	0.00165994	0.00133947	9
BP	GO:0010721	negative regulation of cell development	23/500	343/18866	4.77859e-05	0.00173767	0.00140219	23
BP	GO:0042730	fibrinolysis	6/500	26/18866	4.92929e-05	0.00177778	0.00143456	6
BP	GO:0090132	epithelium migration	24/500	368/18866	5.11433e-05	0.00182952	0.00147631	24
BP	GO:0016049	cell growth	29/500	490/18866	5.15592e-05	0.00182952	0.00147631	29
BP	GO:0007584	response to nutrient	15/500	171/18866	5.21914e-05	0.00183714	0.00148245	15
BP	GO:0048146	positive regulation of fibroblast proliferation	8/500	51/18866	5.38018e-05	0.00187879	0.00151607	8
BP	GO:0048194	Golgi vesicle budding	10/500	81/18866	5.44085e-05	0.00188001	0.00151705	10
BP	GO:0006023	aminoglycan biosynthetic process	12/500	115/18866	5.46912e-05	0.00188001	0.00151705	12
BP	GO:0048880	sensory system development	25/500	394/18866	5.60057e-05	0.00189988	0.00153309	25
BP	GO:0110053	regulation of actin filament organization	20/500	278/18866	5.61329e-05	0.00189988	0.00153309	20
BP	GO:0010632	regulation of epithelial cell migration	21/500	301/18866	5.74709e-05	0.00192077	0.00154994	21
BP	GO:0048207	vesicle targeting, rough ER to cis-Golgi	9/500	66/18866	5.80595e-05	0.00192077	0.00154994	9
BP	GO:0048208	COPII vesicle coating	9/500	66/18866	5.80595e-05	0.00192077	0.00154994	9
BP	GO:1904018	positive regulation of vasculature development	18/500	235/18866	5.86391e-05	0.00192546	0.00155373	18
BP	GO:0042249	establishment of planar polarity of embryonic epithelium	5/500	17/18866	6.09063e-05	0.00198509	0.00160185	5
BP	GO:0010717	regulation of epithelial to mesenchymal transition	11/500	99/18866	6.25165e-05	0.00202259	0.00163211	11
BP	GO:0003205	cardiac chamber development	15/500	174/18866	6.37273e-05	0.00204672	0.00165157	15
BP	GO:0006026	aminoglycan catabolic process	9/500	67/18866	6.5517e-05	0.00208895	0.00168565	9
BP	GO:0048041	focal adhesion assembly	10/500	83/18866	6.72063e-05	0.0021122	0.00170441	10
BP	GO:0048145	regulation of fibroblast proliferation	10/500	83/18866	6.72063e-05	0.0021122	0.00170441	10
BP	GO:0008543	fibroblast growth factor receptor signaling pathway	12/500	118/18866	7.04403e-05	0.00219814	0.00177376	12
BP	GO:0010634	positive regulation of epithelial cell migration	15/500	176/18866	7.26063e-05	0.00224977	0.00181543	15
BP	GO:0048144	fibroblast proliferation	10/500	84/18866	7.45099e-05	0.00229261	0.00185	10
BP	GO:0110110	positive regulation of animal organ morphogenesis	10/500	85/18866	8.24766e-05	0.00250348	0.00202015	10
BP	GO:1905276	regulation of epithelial tube formation	5/500	18/18866	8.25009e-05	0.00250348	0.00202015	5
BP	GO:0010769	regulation of cell morphogenesis involved in differentiation	21/500	310/18866	8.74926e-05	0.00263676	0.0021277	21
BP	GO:0008154	actin polymerization or depolymerization	17/500	221/18866	8.87179e-05	0.0026555	0.00214282	17
BP	GO:0003149	membranous septum morphogenesis	4/500	10/18866	9.01596e-05	0.00268042	0.00216293	4
BP	GO:0034109	homotypic cell-cell adhesion	10/500	86/18866	9.11542e-05	0.0026918	0.00217212	10
BP	GO:0021602	cranial nerve morphogenesis	6/500	29/18866	9.50683e-05	0.00277638	0.00224037	6
BP	GO:0007409	axonogenesis	28/500	482/18866	9.52804e-05	0.00277638	0.00224037	28
BP	GO:0010811	positive regulation of cell-substrate adhesion	12/500	122/18866	9.74165e-05	0.00281995	0.00227553	12
BP	GO:0001654	eye development	24/500	384/18866	9.91882e-05	0.00285247	0.00230177	24
BP	GO:0060537	muscle tissue development	25/500	409/18866	0.000101618	0.00290337	0.00234284	25
BP	GO:0031532	actin cytoskeleton reorganization	11/500	105/18866	0.00010717	0.00304224	0.0024549	11
BP	GO:0045665	negative regulation of neuron differentiation	17/500	225/18866	0.000110496	0.00311657	0.00251488	17
BP	GO:0021915	neural tube development	14/500	163/18866	0.000115457	0.00323156	0.00260767	14
BP	GO:0150063	visual system development	24/500	388/18866	0.00011623	0.00323156	0.00260767	24
BP	GO:0014812	muscle cell migration	11/500	106/18866	0.000116777	0.00323156	0.00260767	11
BP	GO:0003014	renal system process	12/500	125/18866	0.000123081	0.00338473	0.00273127	12
BP	GO:0090114	COPII-coated vesicle budding	9/500	73/18866	0.000129281	0.00353315	0.00285103	9
BP	GO:0001738	morphogenesis of a polarized epithelium	13/500	145/18866	0.000130654	0.00354861	0.00286351	13
BP	GO:0048608	reproductive structure development	26/500	443/18866	0.000142896	0.00382362	0.00308542	26
BP	GO:0061138	morphogenesis of a branching epithelium	15/500	187/18866	0.000143495	0.00382362	0.00308542	15
BP	GO:0085029	extracellular matrix assembly	7/500	44/18866	0.000144255	0.00382362	0.00308542	7
BP	GO:1903053	regulation of extracellular matrix organization	7/500	44/18866	0.000144255	0.00382362	0.00308542	7
BP	GO:0007043	cell-cell junction assembly	13/500	147/18866	0.000149985	0.00392987	0.00317116	13
BP	GO:0009612	response to mechanical stimulus	16/500	209/18866	0.00015005	0.00392987	0.00317116	16
BP	GO:0031345	negative regulation of cell projection organization	15/500	188/18866	0.000152224	0.00396324	0.00319809	15
BP	GO:0031102	neuron projection regeneration	8/500	59/18866	0.000155676	0.00402926	0.00325136	8
BP	GO:0061458	reproductive system development	26/500	447/18866	0.000164787	0.00424013	0.00342152	26
BP	GO:0014909	smooth muscle cell migration	10/500	93/18866	0.000176375	0.00451191	0.00364083	10
BP	GO:0003206	cardiac chamber morphogenesis	12/500	131/18866	0.000192147	0.00488699	0.0039435	12
BP	GO:0061041	regulation of wound healing	13/500	151/18866	0.000196128	0.00495956	0.00400206	13
BP	GO:0010595	positive regulation of endothelial cell migration	12/500	132/18866	0.00020639	0.00518923	0.00418739	12
BP	GO:0006903	vesicle targeting	10/500	95/18866	0.000210451	0.00526128	0.00424553	10
BP	GO:0045666	positive regulation of neuron differentiation	23/500	380/18866	0.000219924	0.00543633	0.00438678	23
BP	GO:0032233	positive regulation of actin filament bundle assembly	8/500	62/18866	0.000221464	0.00543633	0.00438678	8
BP	GO:0090101	negative regulation of transmembrane receptor protein serine/threonine kinase signaling pathway	12/500	133/18866	0.000221522	0.00543633	0.00438678	12
BP	GO:0030048	actin filament-based movement	13/500	153/18866	0.000223442	0.00543633	0.00438678	13
BP	GO:0003279	cardiac septum development	11/500	114/18866	0.000223631	0.00543633	0.00438678	11
BP	GO:0045995	regulation of embryonic development	12/500	134/18866	0.00023759	0.00569797	0.00459791	12
BP	GO:0021675	nerve development	9/500	79/18866	0.000238243	0.00569797	0.00459791	9
BP	GO:0010977	negative regulation of neuron projection development	13/500	154/18866	0.000238279	0.00569797	0.00459791	13
BP	GO:0001701	in utero embryonic development	23/500	383/18866	0.000246239	0.0058565	0.00472583	23
BP	GO:0048701	embryonic cranial skeleton morphogenesis	7/500	48/18866	0.000252992	0.00598476	0.00482933	7
BP	GO:0048678	response to axon injury	9/500	80/18866	0.000262253	0.00617066	0.00497934	9
BP	GO:0001935	endothelial cell proliferation	15/500	199/18866	0.000283146	0.00662683	0.00534744	15
BP	GO:0009886	post-embryonic animal morphogenesis	4/500	13/18866	0.000288116	0.00667215	0.00538401	4
BP	GO:0090179	planar cell polarity pathway involved in neural tube closure	4/500	13/18866	0.000288116	0.00667215	0.00538401	4
BP	GO:0014706	striated muscle tissue development	23/500	389/18866	0.000307326	0.00707977	0.00571293	23
BP	GO:0052547	regulation of peptidase activity	26/500	466/18866	0.000314956	0.00718705	0.00579951	26
BP	GO:0001763	morphogenesis of a branching structure	15/500	201/18866	0.00031525	0.00718705	0.00579951	15
BP	GO:0010718	positive regulation of epithelial to mesenchymal transition	7/500	50/18866	0.000327913	0.00743721	0.00600136	7
BP	GO:0003382	epithelial cell morphogenesis	6/500	36/18866	0.000333174	0.00751777	0.00606637	6
BP	GO:0050768	negative regulation of neurogenesis	19/500	295/18866	0.000354969	0.00792823	0.00639759	19
BP	GO:0051146	striated muscle cell differentiation	19/500	295/18866	0.000354969	0.00792823	0.00639759	19
BP	GO:0021545	cranial nerve development	7/500	51/18866	0.000371522	0.00825604	0.00666211	7
BP	GO:0001558	regulation of cell growth	24/500	420/18866	0.000376721	0.00832952	0.0067214	24
BP	GO:0008584	male gonad development	12/500	141/18866	0.000380325	0.00836716	0.00675178	12
BP	GO:0045730	respiratory burst	6/500	37/18866	0.000388855	0.00847012	0.00683486	6
BP	GO:0048048	embryonic eye morphogenesis	6/500	37/18866	0.000388855	0.00847012	0.00683486	6
BP	GO:0035437	maintenance of protein localization in endoplasmic reticulum	4/500	14/18866	0.000394943	0.0084806	0.00684332	4
BP	GO:0090178	regulation of establishment of planar polarity involved in neural tube closure	4/500	14/18866	0.000394943	0.0084806	0.00684332	4
BP	GO:0070482	response to oxygen levels	23/500	396/18866	0.000395119	0.0084806	0.00684332	23
BP	GO:0046546	development of primary male sexual characteristics	12/500	142/18866	0.000405676	0.00865133	0.00698109	12
BP	GO:0001936	regulation of endothelial cell proliferation	14/500	184/18866	0.000407006	0.00865133	0.00698109	14
BP	GO:0042493	response to drug	23/500	397/18866	0.000409305	0.00865838	0.00698677	23
BP	GO:0030514	negative regulation of BMP signaling pathway	7/500	52/18866	0.00041965	0.00882553	0.00712166	7
BP	GO:0051648	vesicle localization	16/500	229/18866	0.000421219	0.00882553	0.00712166	16
BP	GO:1902903	regulation of supramolecular fiber organization	22/500	373/18866	0.000426597	0.00889587	0.00717841	22
BP	GO:0051235	maintenance of location	20/500	324/18866	0.000433473	0.00896232	0.00723203	20
BP	GO:0002053	positive regulation of mesenchymal cell proliferation	5/500	25/18866	0.000438899	0.00896232	0.00723203	5
BP	GO:0001764	neuron migration	13/500	164/18866	0.00043926	0.00896232	0.00723203	13
BP	GO:0031960	response to corticosteroid	13/500	164/18866	0.00043926	0.00896232	0.00723203	13
BP	GO:0032231	regulation of actin filament bundle assembly	10/500	104/18866	0.000439968	0.00896232	0.00723203	10
BP	GO:0051271	negative regulation of cellular component movement	23/500	400/18866	0.000454577	0.00921722	0.00743773	23
BP	GO:0001736	establishment of planar polarity	11/500	124/18866	0.000463953	0.00932144	0.00752182	11
BP	GO:0007164	establishment of tissue polarity	11/500	124/18866	0.000463953	0.00932144	0.00752182	11
BP	GO:0030038	contractile actin filament bundle assembly	10/500	106/18866	0.000512315	0.010154	0.00819363	10
BP	GO:0034446	substrate adhesion-dependent cell spreading	10/500	106/18866	0.000512315	0.010154	0.00819363	10
BP	GO:0043149	stress fiber assembly	10/500	106/18866	0.000512315	0.010154	0.00819363	10
BP	GO:0090110	COPII-coated vesicle cargo loading	4/500	15/18866	0.000527328	0.0104047	0.00839592	4
BP	GO:0072659	protein localization to plasma membrane	18/500	281/18866	0.000536579	0.01054	0.00850508	18
BP	GO:0071772	response to BMP	13/500	168/18866	0.000552724	0.0107323	0.00866032	13
BP	GO:0071773	cellular response to BMP stimulus	13/500	168/18866	0.000552724	0.0107323	0.00866032	13
BP	GO:0051650	establishment of vesicle localization	15/500	212/18866	0.000553691	0.0107323	0.00866032	15
BP	GO:0030326	embryonic limb morphogenesis	11/500	127/18866	0.000568496	0.0109231	0.00881424	11
BP	GO:0035113	embryonic appendage morphogenesis	11/500	127/18866	0.000568496	0.0109231	0.00881424	11
BP	GO:0060560	developmental growth involved in morphogenesis	16/500	236/18866	0.000585516	0.0111881	0.00902811	16
BP	GO:0006909	phagocytosis	22/500	382/18866	0.000587701	0.0111881	0.00902811	22
BP	GO:0043010	camera-type eye development	20/500	332/18866	0.000589919	0.0111881	0.00902811	20
BP	GO:0060071	Wnt signaling pathway, planar cell polarity pathway	10/500	108/18866	0.000594253	0.0112219	0.00905541	10
BP	GO:0032535	regulation of cellular component size	22/500	383/18866	0.00060851	0.0114421	0.00923304	22
BP	GO:0006029	proteoglycan metabolic process	9/500	90/18866	0.000632737	0.011847	0.00955978	9
BP	GO:0035459	vesicle cargo loading	5/500	27/18866	0.000638411	0.0119026	0.00960464	5
BP	GO:0035107	appendage morphogenesis	12/500	150/18866	0.00066479	0.0122902	0.00991746	12
BP	GO:0035108	limb morphogenesis	12/500	150/18866	0.00066479	0.0122902	0.00991746	12
BP	GO:0051651	maintenance of location in cell	15/500	216/18866	0.000672184	0.0123749	0.00998581	15
BP	GO:0033273	response to vitamin	9/500	91/18866	0.000686042	0.0124147	0.0100179	9
BP	GO:0042475	odontogenesis of dentin-containing tooth	9/500	91/18866	0.000686042	0.0124147	0.0100179	9
BP	GO:0090175	regulation of establishment of planar polarity	10/500	110/18866	0.000686737	0.0124147	0.0100179	10
BP	GO:0051014	actin filament severing	4/500	16/18866	0.000688454	0.0124147	0.0100179	4
BP	GO:0060572	morphogenesis of an epithelial bud	4/500	16/18866	0.000688454	0.0124147	0.0100179	4
BP	GO:0043687	post-translational protein modification	21/500	363/18866	0.000733665	0.013176	0.0106322	21
BP	GO:0003231	cardiac ventricle development	11/500	131/18866	0.000737818	0.0131967	0.010649	11
BP	GO:0033598	mammary gland epithelial cell proliferation	5/500	28/18866	0.000760433	0.0135462	0.0109309	5
BP	GO:0042692	muscle cell differentiation	22/500	390/18866	0.000772961	0.0137138	0.0110662	22
BP	GO:2000146	negative regulation of cell motility	21/500	365/18866	0.000786898	0.013905	0.0112205	21
BP	GO:0016202	regulation of striated muscle tissue development	12/500	153/18866	0.000792373	0.0139458	0.0112534	12
BP	GO:0048839	inner ear development	14/500	197/18866	0.000802422	0.0140322	0.0113231	14
BP	GO:0030510	regulation of BMP signaling pathway	9/500	93/18866	0.000803663	0.0140322	0.0113231	9
BP	GO:0031100	animal organ regeneration	8/500	75/18866	0.000818893	0.0142416	0.0114921	8
BP	GO:0072001	renal system development	18/500	292/18866	0.000838521	0.0145256	0.0117212	18
BP	GO:0060349	bone morphogenesis	9/500	94/18866	0.000868344	0.0149185	0.0120383	9
BP	GO:0060263	regulation of respiratory burst	4/500	17/18866	0.000881546	0.0149185	0.0120383	4
BP	GO:0070242	thymocyte apoptotic process	4/500	17/18866	0.000881546	0.0149185	0.0120383	4
BP	GO:0097094	craniofacial suture morphogenesis	4/500	17/18866	0.000881546	0.0149185	0.0120383	4
BP	GO:1904948	midbrain dopaminergic neuron differentiation	4/500	17/18866	0.000881546	0.0149185	0.0120383	4
BP	GO:1905331	negative regulation of morphogenesis of an epithelium	4/500	17/18866	0.000881546	0.0149185	0.0120383	4
BP	GO:0001953	negative regulation of cell-matrix adhesion	6/500	43/18866	0.000891771	0.0149842	0.0120913	6
BP	GO:0003281	ventricular septum development	8/500	76/18866	0.000894424	0.0149842	0.0120913	8
BP	GO:0001958	endochondral ossification	5/500	29/18866	0.00089905	0.0149842	0.0120913	5
BP	GO:0036075	replacement ossification	5/500	29/18866	0.00089905	0.0149842	0.0120913	5
BP	GO:0051961	negative regulation of nervous system development	19/500	319/18866	0.000917423	0.0152327	0.0122918	19
BP	GO:1901861	regulation of muscle tissue development	12/500	156/18866	0.000939795	0.0155455	0.0125442	12
BP	GO:0040013	negative regulation of locomotion	22/500	397/18866	0.000974601	0.0160042	0.0129144	22
BP	GO:0043583	ear development	15/500	224/18866	0.000974802	0.0160042	0.0129144	15
BP	GO:0048634	regulation of muscle organ development	12/500	157/18866	0.00099374	0.0162545	0.0131164	12
BP	GO:0018208	peptidyl-proline modification	7/500	60/18866	0.00101006	0.0164602	0.0132823	7
BP	GO:0030203	glycosaminoglycan metabolic process	12/500	158/18866	0.00105024	0.0170518	0.0137598	12
BP	GO:0018279	protein N-linked glycosylation via asparagine	5/500	30/18866	0.00105562	0.0170762	0.0137795	5
BP	GO:0045927	positive regulation of growth	17/500	274/18866	0.00107835	0.0173799	0.0140245	17
BP	GO:0048736	appendage development	13/500	181/18866	0.00110667	0.0177068	0.0142883	13
BP	GO:0060173	limb development	13/500	181/18866	0.00110667	0.0177068	0.0142883	13
BP	GO:0042733	embryonic digit morphogenesis	7/500	61/18866	0.0011154	0.0177818	0.0143488	7
BP	GO:0032272	negative regulation of protein polymerization	8/500	79/18866	0.00115507	0.0182816	0.0147521	8
BP	GO:0071260	cellular response to mechanical stimulus	8/500	79/18866	0.00115507	0.0182816	0.0147521	8
BP	GO:0055001	muscle cell development	13/500	183/18866	0.00122332	0.0192838	0.0155608	13
BP	GO:0070527	platelet aggregation	7/500	62/18866	0.00122917	0.0192838	0.0155608	7
BP	GO:0018196	peptidyl-asparagine modification	5/500	31/18866	0.00123153	0.0192838	0.0155608	5
BP	GO:0003151	outflow tract morphogenesis	8/500	80/18866	0.00125427	0.0195701	0.0157919	8
BP	GO:0034284	response to monosaccharide	14/500	207/18866	0.00129365	0.0201133	0.0162302	14
BP	GO:0001655	urogenital system development	19/500	330/18866	0.00136366	0.0211271	0.0170482	19
BP	GO:0031214	biomineral tissue development	12/500	163/18866	0.0013743	0.021143	0.0170611	12
BP	GO:0110148	biomineralization	12/500	163/18866	0.0013743	0.021143	0.0170611	12
BP	GO:0010165	response to X-ray	5/500	32/18866	0.0014282	0.0217035	0.0175134	5
BP	GO:0045761	regulation of adenylate cyclase activity	5/500	32/18866	0.0014282	0.0217035	0.0175134	5
BP	GO:0070570	regulation of neuron projection regeneration	5/500	32/18866	0.0014282	0.0217035	0.0175134	5
BP	GO:0030879	mammary gland development	11/500	142/18866	0.00143046	0.0217035	0.0175134	11
BP	GO:0009743	response to carbohydrate	15/500	233/18866	0.00144564	0.0218209	0.0176081	15
BP	GO:0046661	male sex differentiation	12/500	164/18866	0.00144812	0.0218209	0.0176081	12
BP	GO:0045216	cell-cell junction organization	14/500	210/18866	0.00148268	0.0222655	0.0179669	14
BP	GO:0001822	kidney development	17/500	283/18866	0.00152866	0.0228265	0.0184195	17
BP	GO:0001666	response to hypoxia	20/500	359/18866	0.00153041	0.0228265	0.0184195	20
BP	GO:0050679	positive regulation of epithelial cell proliferation	14/500	211/18866	0.00155059	0.0230078	0.0185659	14
BP	GO:0060840	artery development	9/500	102/18866	0.00155303	0.0230078	0.0185659	9
BP	GO:0035088	establishment or maintenance of apical/basal cell polarity	6/500	48/18866	0.0016058	0.0236304	0.0190683	6
BP	GO:0061245	establishment or maintenance of bipolar cell polarity	6/500	48/18866	0.0016058	0.0236304	0.0190683	6
BP	GO:0042471	ear morphogenesis	10/500	123/18866	0.00162055	0.0236858	0.019113	10
BP	GO:0030837	negative regulation of actin filament polymerization	7/500	65/18866	0.00162571	0.0236858	0.019113	7
BP	GO:0048645	animal organ formation	7/500	65/18866	0.00162571	0.0236858	0.019113	7
BP	GO:0042472	inner ear morphogenesis	9/500	103/18866	0.00166274	0.0241454	0.0194838	9
BP	GO:0007350	blastoderm segmentation	4/500	20/18866	0.00168502	0.0243085	0.0196154	4
BP	GO:0045056	transcytosis	4/500	20/18866	0.00168502	0.0243085	0.0196154	4
BP	GO:0043542	endothelial cell migration	17/500	286/18866	0.00171027	0.0245921	0.0198443	17
BP	GO:0002504	antigen processing and presentation of peptide or polysaccharide antigen via MHC class II	9/500	104/18866	0.00177858	0.0254911	0.0205697	9
BP	GO:0070231	T cell apoptotic process	6/500	49/18866	0.0017896	0.0255658	0.02063	6
BP	GO:0048593	camera-type eye morphogenesis	10/500	125/18866	0.00182854	0.0260375	0.0210107	10
BP	GO:0055002	striated muscle cell development	12/500	169/18866	0.00186803	0.0265139	0.0213951	12
BP	GO:0051384	response to glucocorticoid	11/500	147/18866	0.00188686	0.0266096	0.0214723	11
BP	GO:0055123	digestive system development	11/500	147/18866	0.00188686	0.0266096	0.0214723	11
BP	GO:1902106	negative regulation of leukocyte differentiation	9/500	105/18866	0.00190079	0.0267204	0.0215617	9
BP	GO:1990778	protein localization to cell periphery	19/500	340/18866	0.00191803	0.0268207	0.0216426	19
BP	GO:0035860	glial cell-derived neurotrophic factor receptor signaling pathway	3/500	10/18866	0.00193231	0.0268207	0.0216426	3
BP	GO:0060513	prostatic bud formation	3/500	10/18866	0.00193231	0.0268207	0.0216426	3
BP	GO:0071670	smooth muscle cell chemotaxis	3/500	10/18866	0.00193231	0.0268207	0.0216426	3
BP	GO:0051098	regulation of binding	20/500	367/18866	0.00198268	0.0274333	0.0221369	20
BP	GO:0030195	negative regulation of blood coagulation	6/500	50/18866	0.00198893	0.0274335	0.0221371	6
BP	GO:0014910	regulation of smooth muscle cell migration	8/500	86/18866	0.00200069	0.0275095	0.0221984	8
BP	GO:0060216	definitive hemopoiesis	4/500	21/18866	0.00203833	0.0279397	0.0225456	4
BP	GO:1904888	cranial skeletal system development	7/500	68/18866	0.00211526	0.0289041	0.0233238	7
BP	GO:0048333	mesodermal cell differentiation	5/500	35/18866	0.00215714	0.0293852	0.023712	5
BP	GO:0006022	aminoglycan metabolic process	12/500	172/18866	0.00216468	0.0293969	0.0237214	12
BP	GO:0030178	negative regulation of Wnt signaling pathway	14/500	219/18866	0.00219301	0.02969	0.023958	14
BP	GO:1900047	negative regulation of hemostasis	6/500	51/18866	0.00220458	0.0297551	0.0240105	6
BP	GO:0036293	response to decreased oxygen levels	20/500	371/18866	0.00224829	0.0302522	0.0244116	20
BP	GO:0033002	muscle cell proliferation	15/500	244/18866	0.00226683	0.0303817	0.0245161	15
BP	GO:0048660	regulation of smooth muscle cell proliferation	12/500	173/18866	0.00227172	0.0303817	0.0245161	12
BP	GO:0007229	integrin-mediated signaling pathway	9/500	108/18866	0.00230814	0.0306823	0.0247587	9
BP	GO:0071887	leukocyte apoptotic process	9/500	108/18866	0.00230814	0.0306823	0.0247587	9
BP	GO:0035567	non-canonical Wnt signaling pathway	11/500	151/18866	0.00233185	0.0309041	0.0249377	11
BP	GO:0002064	epithelial cell development	14/500	221/18866	0.00238407	0.0315012	0.0254195	14
BP	GO:0051339	regulation of lyase activity	6/500	52/18866	0.0024374	0.0320055	0.0258264	6
BP	GO:0060425	lung morphogenesis	6/500	52/18866	0.0024374	0.0320055	0.0258264	6
BP	GO:0010092	specification of animal organ identity	5/500	36/18866	0.00245133	0.0320055	0.0258264	5
BP	GO:1905332	positive regulation of morphogenesis of an epithelium	5/500	36/18866	0.00245133	0.0320055	0.0258264	5
BP	GO:0048659	smooth muscle cell proliferation	12/500	175/18866	0.00249878	0.0324326	0.0261711	12
BP	GO:0050680	negative regulation of epithelial cell proliferation	12/500	175/18866	0.00249878	0.0324326	0.0261711	12
BP	GO:0030111	regulation of Wnt signaling pathway	20/500	375/18866	0.00254333	0.0329136	0.0265593	20
BP	GO:0003093	regulation of glomerular filtration	3/500	11/18866	0.0026049	0.0330305	0.0266535	3
BP	GO:0021561	facial nerve development	3/500	11/18866	0.0026049	0.0330305	0.0266535	3
BP	GO:0021604	cranial nerve structural organization	3/500	11/18866	0.0026049	0.0330305	0.0266535	3
BP	GO:0021610	facial nerve morphogenesis	3/500	11/18866	0.0026049	0.0330305	0.0266535	3
BP	GO:0032060	bleb assembly	3/500	11/18866	0.0026049	0.0330305	0.0266535	3
BP	GO:0042447	hormone catabolic process	3/500	11/18866	0.0026049	0.0330305	0.0266535	3
BP	GO:1905902	regulation of mesoderm formation	3/500	11/18866	0.0026049	0.0330305	0.0266535	3
BP	GO:0030336	negative regulation of cell migration	19/500	350/18866	0.00265197	0.0335306	0.0270571	19
BP	GO:1900024	regulation of substrate adhesion-dependent cell spreading	6/500	53/18866	0.00268822	0.0338916	0.0273484	6
BP	GO:0061180	mammary gland epithelium development	7/500	71/18866	0.00271157	0.0340884	0.0275072	7
BP	GO:0010952	positive regulation of peptidase activity	13/500	201/18866	0.0028112	0.0352401	0.0284366	13
BP	GO:0001656	metanephros development	8/500	91/18866	0.00285795	0.0353274	0.028507	8
BP	GO:0030901	midbrain development	8/500	91/18866	0.00285795	0.0353274	0.028507	8
BP	GO:0051492	regulation of stress fiber assembly	8/500	91/18866	0.00285795	0.0353274	0.028507	8
BP	GO:0030509	BMP signaling pathway	11/500	155/18866	0.00285831	0.0353274	0.028507	11
BP	GO:0048754	branching morphogenesis of an epithelial tube	11/500	155/18866	0.00285831	0.0353274	0.028507	11
BP	GO:0031639	plasminogen activation	4/500	23/18866	0.00289215	0.0356455	0.0287637	4
BP	GO:0007162	negative regulation of cell adhesion	17/500	301/18866	0.00291371	0.0358109	0.0288972	17
BP	GO:0061035	regulation of cartilage development	7/500	72/18866	0.00293655	0.0359912	0.0290426	7
BP	GO:0030834	regulation of actin filament depolymerization	6/500	54/18866	0.00295789	0.036152	0.0291724	6
BP	GO:0003156	regulation of animal organ formation	5/500	38/18866	0.00312542	0.0380937	0.0307393	5
BP	GO:0001938	positive regulation of endothelial cell proliferation	9/500	113/18866	0.00313847	0.0381472	0.0307824	9
BP	GO:0003158	endothelium development	10/500	135/18866	0.00321554	0.0388692	0.031365	10
BP	GO:0048565	digestive tract development	10/500	135/18866	0.00321554	0.0388692	0.031365	10
BP	GO:0045620	negative regulation of lymphocyte differentiation	6/500	55/18866	0.00324728	0.038932	0.0314157	6
BP	GO:0050819	negative regulation of coagulation	6/500	55/18866	0.00324728	0.038932	0.0314157	6
BP	GO:0060350	endochondral bone morphogenesis	6/500	55/18866	0.00324728	0.038932	0.0314157	6
BP	GO:1903035	negative regulation of response to wounding	8/500	93/18866	0.00327168	0.039118	0.0315658	8
BP	GO:0045619	regulation of lymphocyte differentiation	12/500	181/18866	0.00329313	0.0392677	0.0316866	12
BP	GO:0030168	platelet activation	11/500	158/18866	0.00331282	0.0393957	0.0317898	11
BP	GO:1990748	cellular detoxification	9/500	114/18866	0.00332971	0.0394898	0.0318658	9
BP	GO:0001759	organ induction	4/500	24/18866	0.0033988	0.0397435	0.0320706	4
BP	GO:0090103	cochlea morphogenesis	4/500	24/18866	0.0033988	0.0397435	0.0320706	4
BP	GO:0030208	dermatan sulfate biosynthetic process	3/500	12/18866	0.0034053	0.0397435	0.0320706	3
BP	GO:0070278	extracellular matrix constituent secretion	3/500	12/18866	0.0034053	0.0397435	0.0320706	3
BP	GO:0098885	modification of postsynaptic actin cytoskeleton	3/500	12/18866	0.0034053	0.0397435	0.0320706	3
BP	GO:1904953	Wnt signaling pathway involved in midbrain dopaminergic neuron differentiation	3/500	12/18866	0.0034053	0.0397435	0.0320706	3
BP	GO:0097191	extrinsic apoptotic signaling pathway	14/500	230/18866	0.00342174	0.0398298	0.0321402	14
BP	GO:0003012	muscle system process	23/500	467/18866	0.00344143	0.0399533	0.0322398	23
BP	GO:0001755	neural crest cell migration	6/500	56/18866	0.00355725	0.0410811	0.0331499	6
BP	GO:0060688	regulation of morphogenesis of a branching structure	6/500	56/18866	0.00355725	0.0410811	0.0331499	6
BP	GO:0035924	cellular response to vascular endothelial growth factor stimulus	7/500	75/18866	0.00369781	0.0425926	0.0343695	7
BP	GO:1903828	negative regulation of cellular protein localization	9/500	116/18866	0.0037396	0.0429615	0.0346672	9
BP	GO:1902905	positive regulation of supramolecular fiber organization	13/500	208/18866	0.00376742	0.0431683	0.0348341	13
BP	GO:0048732	gland development	22/500	443/18866	0.00378493	0.0432563	0.0349051	22
BP	GO:0001933	negative regulation of protein phosphorylation	22/500	444/18866	0.00388682	0.0443057	0.0357519	22
BP	GO:0007411	axon guidance	16/500	284/18866	0.00391082	0.0444642	0.0358798	16
BP	GO:0061217	regulation of mesonephros development	4/500	25/18866	0.0039626	0.0449367	0.0362611	4
BP	GO:2001236	regulation of extrinsic apoptotic signaling pathway	11/500	162/18866	0.00400714	0.045325	0.0365745	11
BP	GO:0097485	neuron projection guidance	16/500	285/18866	0.00404543	0.0456407	0.0368292	16
BP	GO:0002573	myeloid leukocyte differentiation	13/500	210/18866	0.00408435	0.045962	0.0370885	13
BP	GO:0030042	actin filament depolymerization	6/500	58/18866	0.00424242	0.047619	0.0384256	6
BP	GO:0060411	cardiac septum morphogenesis	7/500	77/18866	0.00428289	0.047745	0.0385272	7
BP	GO:0030205	dermatan sulfate metabolic process	3/500	13/18866	0.00434045	0.047745	0.0385272	3
BP	GO:0048266	behavioral response to pain	3/500	13/18866	0.00434045	0.047745	0.0385272	3
BP	GO:0060601	lateral sprouting from an epithelium	3/500	13/18866	0.00434045	0.047745	0.0385272	3
BP	GO:0061029	eyelid development in camera-type eye	3/500	13/18866	0.00434045	0.047745	0.0385272	3
BP	GO:0098974	postsynaptic actin cytoskeleton organization	3/500	13/18866	0.00434045	0.047745	0.0385272	3
BP	GO:1900025	negative regulation of substrate adhesion-dependent cell spreading	3/500	13/18866	0.00434045	0.047745	0.0385272	3
BP	GO:1902285	semaphorin-plexin signaling pathway involved in neuron projection guidance	3/500	13/18866	0.00434045	0.047745	0.0385272	3
BP	GO:0016050	vesicle organization	18/500	340/18866	0.0044031	0.0483134	0.0389859	18
BP	GO:0030278	regulation of ossification	13/500	212/18866	0.00442249	0.0484054	0.0390601	13
BP	GO:0046879	hormone secretion	17/500	314/18866	0.00446127	0.048636	0.0392462	17
BP	GO:0043123	positive regulation of I-kappaB kinase/NF-kappaB signaling	12/500	188/18866	0.00446567	0.048636	0.0392462	12
BP	GO:0001657	ureteric bud development	8/500	98/18866	0.00451009	0.0488778	0.0394414	8
BP	GO:0010771	negative regulation of cell morphogenesis involved in differentiation	8/500	98/18866	0.00451009	0.0488778	0.0394414	8
BP	GO:0030206	chondroitin sulfate biosynthetic process	4/500	26/18866	0.0045864	0.0493227	0.0398003	4
BP	GO:0032967	positive regulation of collagen biosynthetic process	4/500	26/18866	0.0045864	0.0493227	0.0398003	4
BP	GO:0051016	barbed-end actin filament capping	4/500	26/18866	0.0045864	0.0493227	0.0398003	4
BP	GO:0061045	negative regulation of wound healing	7/500	78/18866	0.00460042	0.0493227	0.0398003	7
BP	GO:0031333	negative regulation of protein-containing complex assembly	10/500	142/18866	0.00460851	0.0493227	0.0398003	10
BP	GO:0071385	cellular response to glucocorticoid stimulus	6/500	59/18866	0.00461937	0.0493227	0.0398003	6
BP	GO:0010594	regulation of endothelial cell migration	14/500	238/18866	0.0046296	0.0493227	0.0398003	14
BP	GO:0045861	negative regulation of proteolysis	19/500	369/18866	0.00469867	0.0499376	0.0402965	19
CC	GO:0062023	collagen-containing extracellular matrix	72/514	427/19559	2.13864e-37	1.00088e-34	7.78914e-35	72
CC	GO:0005788	endoplasmic reticulum lumen	46/514	308/19559	7.99838e-22	1.43942e-19	1.12019e-19	46
CC	GO:0005925	focal adhesion	53/514	415/19559	9.22702e-22	1.43942e-19	1.12019e-19	53
CC	GO:0030055	cell-substrate junction	53/514	423/19559	2.24678e-21	2.62874e-19	2.04576e-19	53
CC	GO:0005581	collagen trimer	21/514	87/19559	6.57115e-15	6.1506e-13	4.78657e-13	21
CC	GO:0042641	actomyosin	15/514	79/19559	1.84711e-09	1.2338e-07	9.60177e-08	15
CC	GO:0001725	stress fiber	14/514	68/19559	2.10906e-09	1.2338e-07	9.60177e-08	14
CC	GO:0097517	contractile actin filament bundle	14/514	68/19559	2.10906e-09	1.2338e-07	9.60177e-08	14
CC	GO:0030660	Golgi-associated vesicle membrane	17/514	112/19559	5.61273e-09	2.49883e-07	1.94466e-07	17
CC	GO:0005583	fibrillar collagen trimer	7/514	12/19559	5.87332e-09	2.49883e-07	1.94466e-07	7
CC	GO:0098643	banded collagen fibril	7/514	12/19559	5.87332e-09	2.49883e-07	1.94466e-07	7
CC	GO:0030016	myofibril	24/514	227/19559	7.85249e-09	3.06247e-07	2.3833e-07	24
CC	GO:0032432	actin filament bundle	14/514	76/19559	9.70203e-09	3.49273e-07	2.71814e-07	14
CC	GO:0005798	Golgi-associated vesicle	21/514	181/19559	1.32636e-08	4.43382e-07	3.45052e-07	21
CC	GO:0043292	contractile fiber	24/514	238/19559	1.98599e-08	6.19628e-07	4.82212e-07	24
CC	GO:0030135	coated vesicle	27/514	298/19559	2.54724e-08	7.45068e-07	5.79832e-07	27
CC	GO:0098644	complex of collagen trimers	8/514	21/19559	3.24431e-08	8.9314e-07	6.95066e-07	8
CC	GO:0005604	basement membrane	15/514	103/19559	7.84055e-08	1.9825e-06	1.54283e-06	15
CC	GO:0030662	coated vesicle membrane	20/514	183/19559	8.0486e-08	1.9825e-06	1.54283e-06	20
CC	GO:0042470	melanosome	15/514	105/19559	1.01861e-07	2.27005e-06	1.76661e-06	15
CC	GO:0048770	pigment granule	15/514	105/19559	1.01861e-07	2.27005e-06	1.76661e-06	15
CC	GO:0034774	secretory granule lumen	27/514	322/19559	1.26051e-07	2.68145e-06	2.08678e-06	27
CC	GO:0060205	cytoplasmic vesicle lumen	27/514	326/19559	1.61841e-07	3.29311e-06	2.56279e-06	27
CC	GO:0031983	vesicle lumen	27/514	328/19559	1.83078e-07	3.57003e-06	2.7783e-06	27
CC	GO:0030663	COPI-coated vesicle membrane	7/514	18/19559	2.05711e-07	3.85091e-06	2.99689e-06	7
CC	GO:0031252	cell leading edge	31/514	421/19559	2.75352e-07	4.95633e-06	3.85715e-06	31
CC	GO:0030137	COPI-coated vesicle	8/514	28/19559	4.21323e-07	7.30294e-06	5.68335e-06	8
CC	GO:0002102	podosome	8/514	29/19559	5.68512e-07	9.50227e-06	7.39493e-06	8
CC	GO:0030133	transport vesicle	29/514	410/19559	1.51336e-06	2.44225e-05	1.90062e-05	29
CC	GO:0030027	lamellipodium	19/514	201/19559	1.59636e-06	2.49033e-05	1.93804e-05	19
CC	GO:0030120	vesicle coat	10/514	56/19559	1.73146e-06	2.61394e-05	2.03424e-05	10
CC	GO:0005884	actin filament	14/514	118/19559	2.68658e-06	3.92912e-05	3.05775e-05	14
CC	GO:0031091	platelet alpha granule	12/514	91/19559	4.57208e-06	6.48405e-05	5.04606e-05	12
CC	GO:0005911	cell-cell junction	31/514	493/19559	7.51066e-06	0.000103382	8.04548e-05	31
CC	GO:0031093	platelet alpha granule lumen	10/514	67/19559	9.31164e-06	0.00012451	9.6897e-05	10
CC	GO:0030017	sarcomere	18/514	207/19559	9.65134e-06	0.000125467	9.76422e-05	18
CC	GO:0005796	Golgi lumen	12/514	103/19559	1.66646e-05	0.000210785	0.000164039	12
CC	GO:0005938	cell cortex	22/514	305/19559	2.05443e-05	0.00025302	0.000196907	22
CC	GO:0001726	ruffle	16/514	179/19559	2.12775e-05	0.00025533	0.000198705	16
CC	GO:0030139	endocytic vesicle	22/514	313/19559	3.05195e-05	0.000357079	0.000277888	22
CC	GO:0030134	COPII-coated ER to Golgi transport vesicle	11/514	95/19559	3.95416e-05	0.000451353	0.000351255	11
CC	GO:0071437	invadopodium	5/514	16/19559	4.22339e-05	0.000470607	0.000366239	5
CC	GO:0030863	cortical cytoskeleton	11/514	106/19559	0.000108653	0.00118254	0.000920288	11
CC	GO:0033116	endoplasmic reticulum-Golgi intermediate compartment membrane	9/514	75/19559	0.000150057	0.00159606	0.0012421	9
CC	GO:0005793	endoplasmic reticulum-Golgi intermediate compartment	12/514	130/19559	0.000165731	0.0017236	0.00134136	12
CC	GO:0042827	platelet dense granule	5/514	21/19559	0.000176474	0.00175904	0.00136893	5
CC	GO:0030117	membrane coat	10/514	94/19559	0.000180414	0.00175904	0.00136893	10
CC	GO:0048475	coated membrane	10/514	94/19559	0.000180414	0.00175904	0.00136893	10
CC	GO:0005775	vacuolar lumen	14/514	173/19559	0.000198928	0.00189996	0.0014786	14
CC	GO:0043202	lysosomal lumen	10/514	96/19559	0.000214821	0.00201072	0.0015648	10
CC	GO:0031941	filamentous actin	6/514	34/19559	0.00023005	0.00211105	0.00164287	6
CC	GO:0030126	COPI vesicle coat	4/514	13/19559	0.000279058	0.00251153	0.00195454	4
CC	GO:0031089	platelet dense granule lumen	4/514	14/19559	0.000382594	0.00337838	0.00262915	4
CC	GO:0072562	blood microparticle	12/514	148/19559	0.000548572	0.00475429	0.00369992	12
CC	GO:0030018	Z disc	11/514	128/19559	0.000567501	0.00482892	0.003758	11
CC	GO:0030496	midbody	13/514	182/19559	0.00108088	0.00903306	0.00702978	13
CC	GO:0012507	ER to Golgi transport vesicle membrane	7/514	62/19559	0.00117169	0.00931524	0.00724938	7
CC	GO:0030864	cortical actin cytoskeleton	8/514	80/19559	0.00118984	0.00931524	0.00724938	8
CC	GO:0031674	I band	11/514	140/19559	0.00119416	0.00931524	0.00724938	11
CC	GO:0030426	growth cone	13/514	184/19559	0.00119426	0.00931524	0.00724938	13
CC	GO:0043034	costamere	4/514	19/19559	0.0013347	0.01024	0.00796907	4
CC	GO:0030140	trans-Golgi network transport vesicle	5/514	32/19559	0.00137644	0.0103899	0.0080857	5
CC	GO:0005912	adherens junction	12/514	166/19559	0.00149865	0.0111328	0.00866388	12
CC	GO:0070971	endoplasmic reticulum exit site	5/514	33/19559	0.00158764	0.0116096	0.00903492	5
CC	GO:0030427	site of polarized growth	13/514	191/19559	0.00167211	0.0120392	0.00936924	13
CC	GO:0001527	microfibril	3/514	10/19559	0.00188637	0.0131764	0.0102543	3
CC	GO:0034663	endoplasmic reticulum chaperone complex	3/514	10/19559	0.00188637	0.0131764	0.0102543	3
CC	GO:0001650	fibrillar center	10/514	129/19559	0.00217514	0.0149701	0.0116502	10
CC	GO:0045121	membrane raft	18/514	329/19559	0.00286796	0.0194522	0.0151383	18
CC	GO:0098857	membrane microdomain	18/514	330/19559	0.00296177	0.0198016	0.0154101	18
CC	GO:0042581	specific granule	11/514	160/19559	0.00342724	0.0225908	0.0175808	11
CC	GO:0016459	myosin complex	6/514	57/19559	0.00373371	0.0242691	0.0188869	6
CC	GO:0098589	membrane region	18/514	343/19559	0.00443265	0.0280601	0.0218372	18
CC	GO:0045334	clathrin-coated endocytic vesicle	6/514	59/19559	0.00443686	0.0280601	0.0218372	6
CC	GO:0005765	lysosomal membrane	19/514	375/19559	0.00511201	0.0314792	0.024498	19
CC	GO:0098852	lytic vacuole membrane	19/514	375/19559	0.00511201	0.0314792	0.024498	19
CC	GO:0030136	clathrin-coated vesicle	12/514	194/19559	0.00536444	0.0326047	0.0253739	12
CC	GO:0030127	COPII vesicle coat	3/514	15/19559	0.00648624	0.0389174	0.0302866	3
CC	GO:0030867	rough endoplasmic reticulum membrane	4/514	29/19559	0.0066483	0.0393849	0.0306504	4
CC	GO:0030132	clathrin coat of coated pit	3/514	16/19559	0.0078291	0.0458003	0.035643	3
MF	GO:0005201	extracellular matrix structural constituent	39/492	169/18352	1.50332e-25	9.77155e-23	8.41857e-23	39
MF	GO:0030020	extracellular matrix structural constituent conferring tensile strength	15/492	41/18352	7.19118e-14	2.33714e-11	2.01353e-11	15
MF	GO:0005518	collagen binding	18/492	70/18352	2.40829e-13	5.21797e-11	4.49548e-11	18
MF	GO:0003779	actin binding	39/492	437/18352	5.12078e-11	8.32127e-09	7.1691e-09	39
MF	GO:0045296	cadherin binding	29/492	332/18352	2.62976e-08	3.08848e-06	2.66085e-06	29
MF	GO:0050840	extracellular matrix binding	12/492	57/18352	2.85091e-08	3.08848e-06	2.66085e-06	12
MF	GO:0005539	glycosaminoglycan binding	22/492	232/18352	3.16515e-07	2.65157e-05	2.28443e-05	22
MF	GO:0005178	integrin binding	17/492	144/18352	3.26347e-07	2.65157e-05	2.28443e-05	17
MF	GO:0019838	growth factor binding	16/492	136/18352	7.58694e-07	5.47946e-05	4.72076e-05	16
MF	GO:0051015	actin filament binding	19/492	206/18352	3.04708e-06	0.00019806	0.000170637	19
MF	GO:0001968	fibronectin binding	7/492	27/18352	5.31674e-06	0.000297145	0.000256001	7
MF	GO:0048407	platelet-derived growth factor binding	5/492	11/18352	5.48575e-06	0.000297145	0.000256001	5
MF	GO:0008307	structural constituent of muscle	8/492	43/18352	1.60093e-05	0.000800466	0.000689632	8
MF	GO:0044548	S100 protein binding	5/492	14/18352	2.22352e-05	0.00103235	0.000889407	5
MF	GO:0046332	SMAD binding	10/492	79/18352	4.81043e-05	0.00208452	0.00179589	10
MF	GO:0002020	protease binding	13/492	137/18352	8.19606e-05	0.00332965	0.00286862	13
MF	GO:0005546	phosphatidylinositol-4,5-bisphosphate binding	9/492	82/18352	0.00034363	0.0131388	0.0113196	9
MF	GO:0048306	calcium-dependent protein binding	9/492	85/18352	0.000449843	0.0162443	0.0139951	9
MF	GO:0005200	structural constituent of cytoskeleton	10/492	104/18352	0.000480603	0.0164417	0.0141651	10
MF	GO:0016504	peptidase activator activity	6/492	40/18352	0.000637327	0.0191826	0.0165265	6
MF	GO:0004222	metalloendopeptidase activity	10/492	108/18352	0.000648457	0.0191826	0.0165265	10
MF	GO:0008201	heparin binding	13/492	169/18352	0.000649256	0.0191826	0.0165265	13
MF	GO:1901681	sulfur compound binding	17/492	262/18352	0.000744147	0.0210302	0.0181184	17
MF	GO:0043236	laminin binding	5/492	29/18352	0.000946207	0.0253551	0.0218444	5
MF	GO:0016667	oxidoreductase activity, acting on a sulfur group of donors	7/492	59/18352	0.000975195	0.0253551	0.0218444	7
MF	GO:0061134	peptidase regulator activity	15/492	229/18352	0.00136011	0.0340028	0.0292947	15
MF	GO:0031418	L-ascorbic acid binding	4/492	20/18352	0.00175714	0.0423014	0.0364443	4
MF	GO:0004175	endopeptidase activity	23/492	440/18352	0.00188109	0.0436681	0.0376217	23
MF	GO:0004602	glutathione peroxidase activity	4/492	21/18352	0.00212505	0.0465182	0.0400772	4
MF	GO:0016209	antioxidant activity	8/492	86/18352	0.00214699	0.0465182	0.0400772	8
MF	GO:0030021	extracellular matrix structural constituent conferring compression resistance	4/492	22/18352	0.00254287	0.0499776	0.0430576	4
MF	GO:0043394	proteoglycan binding	5/492	36/18352	0.00257547	0.0499776	0.0430576	5
MF	GO:0004601	peroxidase activity	6/492	52/18352	0.00257967	0.0499776	0.0430576	6
MF	GO:0005522	profilin binding	3/492	11/18352	0.0026911	0.0499776	0.0430576	3
MF	GO:0097493	structural molecule activity conferring elasticity	3/492	11/18352	0.0026911	0.0499776	0.0430576	3

## Sheet: b. CH1 GO
Supplementary Data 4b. GO analysis of CH1 fibroblasts.
ONTOLOGY	ID	Description	GeneRatio	BgRatio	pvalue	p.adjust	qvalue	Count
BP	GO:0070371	ERK1 and ERK2 cascade	28/266	325/18866	1.92272e-14	7.53243e-11	5.00291e-11	28
BP	GO:0000302	response to reactive oxygen species	24/266	235/18866	3.69146e-14	7.53243e-11	5.00291e-11	24
BP	GO:0030198	extracellular matrix organization	28/266	395/18866	2.35991e-12	1.98252e-09	1.31675e-09	28
BP	GO:0043062	extracellular structure organization	28/266	396/18866	2.5081e-12	1.98252e-09	1.31675e-09	28
BP	GO:0006979	response to oxidative stress	30/266	458/18866	2.77333e-12	1.98252e-09	1.31675e-09	30
BP	GO:0051384	response to glucocorticoid	18/266	147/18866	2.91475e-12	1.98252e-09	1.31675e-09	18
BP	GO:1901342	regulation of vasculature development	29/266	444/18866	7.04524e-12	4.10738e-09	2.72805e-09	29
BP	GO:0002548	monocyte chemotaxis	13/266	67/18866	8.36451e-12	4.26694e-09	2.83403e-09	13
BP	GO:0006986	response to unfolded protein	19/266	183/18866	1.38222e-11	5.85932e-09	3.89165e-09	19
BP	GO:0030595	leukocyte chemotaxis	21/266	232/18866	1.58741e-11	5.85932e-09	3.89165e-09	21
BP	GO:0060326	cell chemotaxis	24/266	311/18866	1.61393e-11	5.85932e-09	3.89165e-09	24
BP	GO:0009266	response to temperature stimulus	21/266	233/18866	1.72291e-11	5.85932e-09	3.89165e-09	21
BP	GO:0031960	response to corticosteroid	18/266	164/18866	1.89682e-11	5.95455e-09	3.95491e-09	18
BP	GO:0045765	regulation of angiogenesis	27/266	403/18866	2.18842e-11	6.29188e-09	4.17895e-09	27
BP	GO:0002685	regulation of leukocyte migration	20/266	212/18866	2.31262e-11	6.29188e-09	4.17895e-09	20
BP	GO:0097529	myeloid leukocyte migration	20/266	222/18866	5.35281e-11	1.3653e-08	9.06808e-09	20
BP	GO:0050673	epithelial cell proliferation	28/266	453/18866	6.04279e-11	1.45063e-08	9.63479e-09	28
BP	GO:0032496	response to lipopolysaccharide	24/266	334/18866	7.15323e-11	1.6218e-08	1.07717e-08	24
BP	GO:2000146	negative regulation of cell motility	25/266	365/18866	7.86943e-11	1.69027e-08	1.12265e-08	25
BP	GO:0040013	negative regulation of locomotion	26/266	397/18866	8.65417e-11	1.76588e-08	1.17287e-08	26
BP	GO:0002683	negative regulation of immune system process	28/266	463/18866	1.00192e-10	1.81046e-08	1.20248e-08	28
BP	GO:0035966	response to topologically incorrect protein	19/266	205/18866	1.00891e-10	1.81046e-08	1.20248e-08	19
BP	GO:0051271	negative regulation of cellular component movement	26/266	400/18866	1.02035e-10	1.81046e-08	1.20248e-08	26
BP	GO:0052547	regulation of peptidase activity	28/266	466/18866	1.16284e-10	1.97732e-08	1.3133e-08	28
BP	GO:0070555	response to interleukin-1	19/266	211/18866	1.66003e-10	2.70983e-08	1.79982e-08	19
BP	GO:0030336	negative regulation of cell migration	24/266	350/18866	1.87263e-10	2.93932e-08	1.95224e-08	24
BP	GO:0006458	'de novo' protein folding	10/266	41/18866	2.00116e-10	3.02471e-08	2.00896e-08	10
BP	GO:0002237	response to molecule of bacterial origin	24/266	356/18866	2.64875e-10	3.86056e-08	2.56411e-08	24
BP	GO:0050727	regulation of inflammatory response	26/266	425/18866	3.7962e-10	5.34216e-08	3.54817e-08	26
BP	GO:0051085	chaperone cofactor-dependent protein refolding	9/266	32/18866	4.06419e-10	5.52866e-08	3.67204e-08	9
BP	GO:0045785	positive regulation of cell adhesion	26/266	428/18866	4.4149e-10	5.78658e-08	3.84334e-08	26
BP	GO:0070372	regulation of ERK1 and ERK2 cascade	22/266	306/18866	4.53738e-10	5.78658e-08	3.84334e-08	22
BP	GO:0052548	regulation of endopeptidase activity	26/266	434/18866	5.94704e-10	7.35451e-08	4.88473e-08	26
BP	GO:0050920	regulation of chemotaxis	19/266	229/18866	6.70997e-10	8.05394e-08	5.34928e-08	19
BP	GO:0022407	regulation of cell-cell adhesion	26/266	439/18866	7.5921e-10	8.85238e-08	5.87959e-08	26
BP	GO:0071347	cellular response to interleukin-1	17/266	183/18866	9.65489e-10	1.09449e-07	7.2694e-08	17
BP	GO:0034612	response to tumor necrosis factor	22/266	320/18866	1.05436e-09	1.13342e-07	7.528e-08	22
BP	GO:0071674	mononuclear cell migration	13/266	97/18866	1.05538e-09	1.13342e-07	7.528e-08	13
BP	GO:0042110	T cell activation	27/266	483/18866	1.24554e-09	1.30334e-07	8.65656e-08	27
BP	GO:0071356	cellular response to tumor necrosis factor	21/266	297/18866	1.54834e-09	1.5797e-07	1.04921e-07	21
BP	GO:0051084	'de novo' posttranslational protein folding	9/266	37/18866	1.69491e-09	1.66747e-07	1.10751e-07	9
BP	GO:1903037	regulation of leukocyte cell-cell adhesion	22/266	329/18866	1.76981e-09	1.66747e-07	1.10751e-07	22
BP	GO:0009408	response to heat	16/266	166/18866	1.77258e-09	1.66747e-07	1.10751e-07	16
BP	GO:0062197	cellular response to chemical stress	23/266	360/18866	1.79781e-09	1.66747e-07	1.10751e-07	23
BP	GO:0050678	regulation of epithelial cell proliferation	24/266	395/18866	2.13372e-09	1.93504e-07	1.28522e-07	24
BP	GO:0002688	regulation of leukocyte chemotaxis	14/266	124/18866	2.38163e-09	2.068e-07	1.37353e-07	14
BP	GO:0042542	response to hydrogen peroxide	15/266	146/18866	2.38167e-09	2.068e-07	1.37353e-07	15
BP	GO:0034614	cellular response to reactive oxygen species	16/266	170/18866	2.51252e-09	2.13616e-07	1.4188e-07	16
BP	GO:0032102	negative regulation of response to external stimulus	25/266	433/18866	2.75335e-09	2.29315e-07	1.52307e-07	25
BP	GO:0048545	response to steroid hormone	22/266	346/18866	4.49031e-09	3.65899e-07	2.43024e-07	22
BP	GO:0001933	negative regulation of protein phosphorylation	25/266	444/18866	4.57262e-09	3.65899e-07	2.43024e-07	25
BP	GO:0042326	negative regulation of phosphorylation	26/266	484/18866	5.87362e-09	4.60966e-07	3.06166e-07	26
BP	GO:0009612	response to mechanical stimulus	17/266	209/18866	7.34887e-09	5.65863e-07	3.75836e-07	17
BP	GO:0071385	cellular response to glucocorticoid stimulus	10/266	59/18866	8.97303e-09	6.78129e-07	4.50401e-07	10
BP	GO:0007159	leukocyte cell-cell adhesion	22/266	364/18866	1.13145e-08	8.20636e-07	5.45052e-07	22
BP	GO:0042493	response to drug	23/266	397/18866	1.14822e-08	8.20636e-07	5.45052e-07	23
BP	GO:0010466	negative regulation of peptidase activity	19/266	272/18866	1.16387e-08	8.20636e-07	5.45052e-07	19
BP	GO:1990868	response to chemokine	12/266	97/18866	1.18641e-08	8.20636e-07	5.45052e-07	12
BP	GO:1990869	cellular response to chemokine	12/266	97/18866	1.18641e-08	8.20636e-07	5.45052e-07	12
BP	GO:0071384	cellular response to corticosteroid stimulus	10/266	62/18866	1.47958e-08	1.00636e-06	6.68405e-07	10
BP	GO:0022409	positive regulation of cell-cell adhesion	19/266	279/18866	1.75603e-08	1.17482e-06	7.80291e-07	19
BP	GO:0034599	cellular response to oxidative stress	20/266	310/18866	1.81874e-08	1.19714e-06	7.95118e-07	20
BP	GO:1900046	regulation of hemostasis	11/266	83/18866	2.344e-08	1.50082e-06	9.96818e-07	11
BP	GO:0001819	positive regulation of cytokine production	24/266	447/18866	2.35365e-08	1.50082e-06	9.96818e-07	24
BP	GO:0002686	negative regulation of leukocyte migration	9/266	49/18866	2.41473e-08	1.51608e-06	1.00695e-06	9
BP	GO:0043312	neutrophil degranulation	25/266	487/18866	2.86219e-08	1.76979e-06	1.17546e-06	25
BP	GO:0010951	negative regulation of endopeptidase activity	18/266	258/18866	2.90877e-08	1.77174e-06	1.17676e-06	18
BP	GO:0061041	regulation of wound healing	14/266	151/18866	3.08123e-08	1.84919e-06	1.2282e-06	14
BP	GO:0002283	neutrophil activation involved in immune response	25/266	490/18866	3.22656e-08	1.90835e-06	1.26749e-06	25
BP	GO:0060541	respiratory system development	16/266	204/18866	3.43287e-08	2.00137e-06	1.32927e-06	16
BP	GO:0070098	chemokine-mediated signaling pathway	11/266	88/18866	4.36756e-08	2.51042e-06	1.66738e-06	11
BP	GO:1903034	regulation of response to wounding	15/266	183/18866	5.17444e-08	2.9329e-06	1.94798e-06	15
BP	GO:0090025	regulation of monocyte chemotaxis	7/266	26/18866	5.35546e-08	2.99392e-06	1.98851e-06	7
BP	GO:0050863	regulation of T cell activation	20/266	332/18866	5.67002e-08	3.12694e-06	2.07686e-06	20
BP	GO:0043409	negative regulation of MAPK cascade	15/266	187/18866	6.89526e-08	3.70834e-06	2.46301e-06	15
BP	GO:0045861	negative regulation of proteolysis	21/266	369/18866	6.906e-08	3.70834e-06	2.46301e-06	21
BP	GO:1904035	regulation of epithelial cell apoptotic process	11/266	94/18866	8.74451e-08	4.63459e-06	3.07821e-06	11
BP	GO:0001667	ameboidal-type cell migration	24/266	481/18866	9.33663e-08	4.88497e-06	3.24451e-06	24
BP	GO:0050921	positive regulation of chemotaxis	13/266	144/18866	1.32326e-07	6.83571e-06	4.54015e-06	13
BP	GO:0048872	homeostasis of number of cells	17/266	256/18866	1.45144e-07	7.39231e-06	4.90984e-06	17
BP	GO:0007568	aging	19/266	319/18866	1.46723e-07	7.39231e-06	4.90984e-06	19
BP	GO:0061077	chaperone-mediated protein folding	9/266	60/18866	1.51775e-07	7.55359e-06	5.01696e-06	9
BP	GO:0070301	cellular response to hydrogen peroxide	11/266	100/18866	1.66494e-07	8.10449e-06	5.38286e-06	11
BP	GO:1901654	response to ketone	15/266	200/18866	1.66816e-07	8.10449e-06	5.38286e-06	15
BP	GO:1903706	regulation of hemopoiesis	24/266	498/18866	1.77142e-07	8.5049e-06	5.6488e-06	24
BP	GO:0032637	interleukin-8 production	11/266	101/18866	1.84536e-07	8.75688e-06	5.81616e-06	11
BP	GO:0007178	transmembrane receptor protein serine/threonine kinase signaling pathway	20/266	359/18866	2.01704e-07	9.46153e-06	6.28418e-06	20
BP	GO:0071496	cellular response to external stimulus	19/266	326/18866	2.05392e-07	9.48061e-06	6.29685e-06	19
BP	GO:0034605	cellular response to heat	12/266	125/18866	2.06757e-07	9.48061e-06	6.29685e-06	12
BP	GO:0097530	granulocyte migration	13/266	150/18866	2.13562e-07	9.68386e-06	6.43185e-06	13
BP	GO:0070482	response to oxygen levels	21/266	396/18866	2.25607e-07	1.00207e-05	6.65559e-06	21
BP	GO:0030324	lung development	14/266	177/18866	2.25903e-07	1.00207e-05	6.65559e-06	14
BP	GO:0030193	regulation of blood coagulation	10/266	82/18866	2.2986e-07	1.00866e-05	6.69937e-06	10
BP	GO:0045444	fat cell differentiation	16/266	235/18866	2.42645e-07	1.03149e-05	6.851e-06	16
BP	GO:1903039	positive regulation of leukocyte cell-cell adhesion	16/266	235/18866	2.42645e-07	1.03149e-05	6.851e-06	16
BP	GO:1904018	positive regulation of vasculature development	16/266	235/18866	2.42645e-07	1.03149e-05	6.851e-06	16
BP	GO:0051346	negative regulation of hydrolase activity	23/266	473/18866	2.76235e-07	1.15587e-05	7.67706e-06	23
BP	GO:0071222	cellular response to lipopolysaccharide	15/266	208/18866	2.77567e-07	1.15587e-05	7.67706e-06	15
BP	GO:0030323	respiratory tube development	14/266	181/18866	2.97329e-07	1.22566e-05	8.14058e-06	14
BP	GO:0002460	adaptive immune response based on somatic recombination of immune receptors built from immunoglobulin superfamily domains	20/266	370/18866	3.26495e-07	1.33243e-05	8.84973e-06	20
BP	GO:0048608	reproductive structure development	22/266	443/18866	3.54995e-07	1.43439e-05	9.52696e-06	22
BP	GO:0050870	positive regulation of T cell activation	15/266	214/18866	4.00301e-07	1.6016e-05	1.06375e-05	15
BP	GO:0061458	reproductive system development	22/266	447/18866	4.13393e-07	1.63792e-05	1.08788e-05	22
BP	GO:0070374	positive regulation of ERK1 and ERK2 cascade	15/266	215/18866	4.24961e-07	1.66756e-05	1.10757e-05	15
BP	GO:0050818	regulation of coagulation	10/266	88/18866	4.50316e-07	1.75023e-05	1.16247e-05	10
BP	GO:0042026	protein refolding	6/266	23/18866	6.12878e-07	2.35958e-05	1.56719e-05	6
BP	GO:0071219	cellular response to molecule of bacterial origin	15/266	222/18866	6.39652e-07	2.43964e-05	1.62037e-05	15
BP	GO:0031331	positive regulation of cellular catabolic process	20/266	390/18866	7.47739e-07	2.81691e-05	1.87094e-05	20
BP	GO:0032677	regulation of interleukin-8 production	10/266	93/18866	7.57774e-07	2.81691e-05	1.87094e-05	10
BP	GO:1901214	regulation of neuron death	18/266	321/18866	7.59274e-07	2.81691e-05	1.87094e-05	18
BP	GO:0072676	lymphocyte migration	11/266	117/18866	8.25855e-07	3.00921e-05	1.99866e-05	11
BP	GO:1904019	epithelial cell apoptotic process	11/266	117/18866	8.25855e-07	3.00921e-05	1.99866e-05	11
BP	GO:0032757	positive regulation of interleukin-8 production	8/266	54/18866	8.34669e-07	3.01441e-05	2.00212e-05	8
BP	GO:0045598	regulation of fat cell differentiation	12/266	143/18866	8.90838e-07	3.18904e-05	2.1181e-05	12
BP	GO:0070997	neuron death	19/266	360/18866	9.28641e-07	3.29546e-05	2.18879e-05	19
BP	GO:0030199	collagen fibril organization	8/266	55/18866	9.64924e-07	3.3947e-05	2.2547e-05	8
BP	GO:0006457	protein folding	15/266	230/18866	1.00108e-06	3.49181e-05	2.3192e-05	15
BP	GO:0010631	epithelial cell migration	19/266	365/18866	1.141e-06	3.94611e-05	2.62094e-05	19
BP	GO:1990266	neutrophil migration	11/266	122/18866	1.25534e-06	4.30509e-05	2.85937e-05	11
BP	GO:0090132	epithelium migration	19/266	368/18866	1.28873e-06	4.38276e-05	2.91095e-05	19
BP	GO:0071383	cellular response to steroid hormone stimulus	14/266	206/18866	1.41827e-06	4.78343e-05	3.17707e-05	14
BP	GO:0036293	response to decreased oxygen levels	19/266	371/18866	1.45366e-06	4.86262e-05	3.22966e-05	19
BP	GO:0071548	response to dexamethasone	7/266	41/18866	1.52789e-06	5.06937e-05	3.36699e-05	7
BP	GO:0045766	positive regulation of angiogenesis	14/266	208/18866	1.59061e-06	5.23489e-05	3.47692e-05	14
BP	GO:0090130	tissue migration	19/266	374/18866	1.63756e-06	5.3463e-05	3.55092e-05	19
BP	GO:1900034	regulation of cellular response to heat	9/266	79/18866	1.67336e-06	5.41981e-05	3.59974e-05	9
BP	GO:0070663	regulation of leukocyte proliferation	15/266	240/18866	1.70567e-06	5.48098e-05	3.64037e-05	15
BP	GO:0071621	granulocyte chemotaxis	11/266	127/18866	1.87016e-06	5.96111e-05	3.95926e-05	11
BP	GO:0050679	positive regulation of epithelial cell proliferation	14/266	211/18866	1.8843e-06	5.96111e-05	3.95926e-05	14
BP	GO:0030593	neutrophil chemotaxis	10/266	103/18866	1.95562e-06	6.13914e-05	4.0775e-05	10
BP	GO:0009896	positive regulation of catabolic process	21/266	454/18866	2.05863e-06	6.41319e-05	4.25952e-05	21
BP	GO:0090303	positive regulation of wound healing	8/266	61/18866	2.1695e-06	6.70737e-05	4.45491e-05	8
BP	GO:0071216	cellular response to biotic stimulus	15/266	246/18866	2.31697e-06	7.10943e-05	4.72195e-05	15
BP	GO:0070661	leukocyte proliferation	17/266	313/18866	2.3916e-06	7.28368e-05	4.83769e-05	17
BP	GO:0002294	CD4-positive, alpha-beta T cell differentiation involved in immune response	8/266	62/18866	2.4608e-06	7.43891e-05	4.94079e-05	8
BP	GO:0050729	positive regulation of inflammatory response	12/266	158/18866	2.56211e-06	7.68821e-05	5.10637e-05	12
BP	GO:0002287	alpha-beta T cell activation involved in immune response	8/266	63/18866	2.78467e-06	8.23495e-05	5.46951e-05	8
BP	GO:0002293	alpha-beta T cell differentiation involved in immune response	8/266	63/18866	2.78467e-06	8.23495e-05	5.46951e-05	8
BP	GO:0043542	endothelial cell migration	16/266	286/18866	3.2578e-06	9.49909e-05	6.30912e-05	16
BP	GO:0002286	T cell activation involved in immune response	10/266	109/18866	3.28197e-06	9.49909e-05	6.30912e-05	10
BP	GO:0043618	regulation of transcription from RNA polymerase II promoter in response to stress	10/266	109/18866	3.28197e-06	9.49909e-05	6.30912e-05	10
BP	GO:0048247	lymphocyte chemotaxis	8/266	65/18866	3.54197e-06	0.00010167	6.75273e-05	8
BP	GO:0072593	reactive oxygen species metabolic process	16/266	288/18866	3.56256e-06	0.00010167	6.75273e-05	16
BP	GO:0001666	response to hypoxia	18/266	359/18866	3.71761e-06	0.000105358	6.9977e-05	18
BP	GO:1902105	regulation of leukocyte differentiation	16/266	290/18866	3.89266e-06	0.000109558	7.27666e-05	16
BP	GO:0010713	negative regulation of collagen metabolic process	5/266	18/18866	3.95667e-06	0.000110597	7.34565e-05	5
BP	GO:0042098	T cell proliferation	13/266	195/18866	4.18341e-06	0.000116062	7.70862e-05	13
BP	GO:0044706	multi-multicellular organism process	14/266	226/18866	4.20906e-06	0.000116062	7.70862e-05	14
BP	GO:0072678	T cell migration	8/266	67/18866	4.46712e-06	0.000122351	8.12634e-05	8
BP	GO:0032963	collagen metabolic process	10/266	113/18866	4.54945e-06	0.000123232	8.18485e-05	10
BP	GO:0042129	regulation of T cell proliferation	12/266	167/18866	4.55967e-06	0.000123232	8.18485e-05	12
BP	GO:0010712	regulation of collagen metabolic process	7/266	49/18866	5.30269e-06	0.000142135	9.44037e-05	7
BP	GO:0043620	regulation of DNA-templated transcription in response to stress	10/266	115/18866	5.32877e-06	0.000142135	9.44037e-05	10
BP	GO:0001656	metanephros development	9/266	91/18866	5.50065e-06	0.000145327	9.65232e-05	9
BP	GO:2000377	regulation of reactive oxygen species metabolic process	13/266	200/18866	5.51963e-06	0.000145327	9.65232e-05	13
BP	GO:0002687	positive regulation of leukocyte migration	11/266	142/18866	5.56435e-06	0.000145565	9.66815e-05	11
BP	GO:0045862	positive regulation of proteolysis	18/266	370/18866	5.64729e-06	0.000146794	9.74976e-05	18
BP	GO:0030522	intracellular receptor signaling pathway	15/266	265/18866	5.75442e-06	0.000148631	9.87183e-05	15
BP	GO:0071453	cellular response to oxygen levels	14/266	235/18866	6.60247e-06	0.000169463	0.000112555	14
BP	GO:1903708	positive regulation of hemopoiesis	13/266	204/18866	6.84707e-06	0.000173038	0.000114929	13
BP	GO:2001233	regulation of apoptotic signaling pathway	19/266	413/18866	6.90354e-06	0.000173038	0.000114929	19
BP	GO:0002292	T cell differentiation involved in immune response	8/266	71/18866	6.94103e-06	0.000173038	0.000114929	8
BP	GO:0071675	regulation of mononuclear cell migration	7/266	51/18866	6.97725e-06	0.000173038	0.000114929	7
BP	GO:1900047	negative regulation of hemostasis	7/266	51/18866	6.97725e-06	0.000173038	0.000114929	7
BP	GO:0002689	negative regulation of leukocyte chemotaxis	5/266	20/18866	6.99616e-06	0.000173038	0.000114929	5
BP	GO:0034620	cellular response to unfolded protein	11/266	146/18866	7.2685e-06	0.000178691	0.000118684	11
BP	GO:0048511	rhythmic process	16/266	305/18866	7.38088e-06	0.000180367	0.000119797	16
BP	GO:0048251	elastic fiber assembly	4/266	10/18866	7.58994e-06	0.000183281	0.000121732	4
BP	GO:0070424	regulation of nucleotide-binding oligomerization domain containing signaling pathway	4/266	10/18866	7.58994e-06	0.000183281	0.000121732	4
BP	GO:0051090	regulation of DNA-binding transcription factor activity	20/266	455/18866	7.74167e-06	0.000185846	0.000123435	20
BP	GO:0010883	regulation of lipid storage	7/266	52/18866	7.96638e-06	0.000189016	0.000125541	7
BP	GO:0038066	p38MAPK cascade	7/266	52/18866	7.96638e-06	0.000189016	0.000125541	7
BP	GO:0050866	negative regulation of cell activation	13/266	207/18866	8.02017e-06	0.000189193	0.000125658	13
BP	GO:0032612	interleukin-1 production	10/266	121/18866	8.40011e-06	0.000197016	0.000130855	10
BP	GO:0002690	positive regulation of leukocyte chemotaxis	9/266	96/18866	8.55883e-06	0.000199592	0.000132565	9
BP	GO:0090287	regulation of cellular response to growth factor stimulus	16/266	310/18866	9.05134e-06	0.000209878	0.000139397	16
BP	GO:1901655	cellular response to ketone	9/266	97/18866	9.31935e-06	0.000214872	0.000142714	9
BP	GO:1903036	positive regulation of response to wounding	8/266	74/18866	9.48097e-06	0.00021737	0.000144373	8
BP	GO:0090288	negative regulation of cellular response to growth factor stimulus	12/266	182/18866	1.09894e-05	0.000250547	0.000166409	12
BP	GO:0034104	negative regulation of tissue remodeling	5/266	22/18866	1.16119e-05	0.000261814	0.000173892	5
BP	GO:0051131	chaperone-mediated protein complex assembly	5/266	22/18866	1.16119e-05	0.000261814	0.000173892	5
BP	GO:0070423	nucleotide-binding oligomerization domain containing signaling pathway	6/266	37/18866	1.19605e-05	0.000268191	0.000178128	6
BP	GO:0046651	lymphocyte proliferation	15/266	283/18866	1.26341e-05	0.000281748	0.000187132	15
BP	GO:1903409	reactive oxygen species biosynthetic process	10/266	128/18866	1.3816e-05	0.000306429	0.000203525	10
BP	GO:0036294	cellular response to decreased oxygen levels	13/266	218/18866	1.39806e-05	0.000306635	0.000203662	13
BP	GO:0035872	nucleotide-binding domain, leucine rich repeat containing receptor signaling pathway	6/266	38/18866	1.40364e-05	0.000306635	0.000203662	6
BP	GO:0043367	CD4-positive, alpha-beta T cell differentiation	8/266	78/18866	1.40507e-05	0.000306635	0.000203662	8
BP	GO:0032943	mononuclear cell proliferation	15/266	286/18866	1.43112e-05	0.000309015	0.000205242	15
BP	GO:0051403	stress-activated MAPK cascade	15/266	286/18866	1.43112e-05	0.000309015	0.000205242	15
BP	GO:0061138	morphogenesis of a branching epithelium	12/266	187/18866	1.44418e-05	0.000310194	0.000206026	12
BP	GO:0050670	regulation of lymphocyte proliferation	13/266	219/18866	1.46788e-05	0.000313634	0.00020831	13
BP	GO:0030217	T cell differentiation	14/266	253/18866	1.52458e-05	0.000324052	0.00021523	14
BP	GO:1903707	negative regulation of hemopoiesis	11/266	158/18866	1.53916e-05	0.000324909	0.000215798	11
BP	GO:0006809	nitric oxide biosynthetic process	8/266	79/18866	1.54453e-05	0.000324909	0.000215798	8
BP	GO:0051235	maintenance of location	16/266	324/18866	1.56641e-05	0.000327822	0.000217733	16
BP	GO:0090092	regulation of transmembrane receptor protein serine/threonine kinase signaling pathway	14/266	254/18866	1.59347e-05	0.000331784	0.000220365	14
BP	GO:0032944	regulation of mononuclear cell proliferation	13/266	221/18866	1.61675e-05	0.000334922	0.000222449	13
BP	GO:0097201	negative regulation of transcription from RNA polymerase II promoter in response to stress	4/266	12/18866	1.74963e-05	0.000360617	0.000239516	4
BP	GO:0048732	gland development	19/266	443/18866	1.84681e-05	0.000378735	0.000251549	19
BP	GO:0019915	lipid storage	8/266	81/18866	1.85857e-05	0.000379241	0.000251885	8
BP	GO:0032611	interleukin-1 beta production	9/266	106/18866	1.91804e-05	0.0003875	0.000257371	9
BP	GO:0046632	alpha-beta T cell differentiation	9/266	106/18866	1.91804e-05	0.0003875	0.000257371	9
BP	GO:0042093	T-helper cell differentiation	7/266	60/18866	2.08926e-05	0.000420014	0.000278966	7
BP	GO:0060759	regulation of response to cytokine stimulus	12/266	196/18866	2.30867e-05	0.000461847	0.00030675	12
BP	GO:0001503	ossification	18/266	412/18866	2.41011e-05	0.000479789	0.000318667	18
BP	GO:0046209	nitric oxide metabolic process	8/266	84/18866	2.42909e-05	0.000481219	0.000319617	8
BP	GO:0035967	cellular response to topologically incorrect protein	11/266	166/18866	2.44266e-05	0.00048157	0.00031985	11
BP	GO:2001198	regulation of dendritic cell differentiation	4/266	13/18866	2.49925e-05	0.000488882	0.000324707	4
BP	GO:0031098	stress-activated protein kinase signaling cascade	15/266	300/18866	2.50371e-05	0.000488882	0.000324707	15
BP	GO:0002821	positive regulation of adaptive immune response	9/266	110/18866	2.58258e-05	0.000500933	0.00033271	9
BP	GO:0007162	negative regulation of cell adhesion	15/266	301/18866	2.60225e-05	0.000500933	0.00033271	15
BP	GO:0010632	regulation of epithelial cell migration	15/266	301/18866	2.60225e-05	0.000500933	0.00033271	15
BP	GO:0002819	regulation of adaptive immune response	11/266	168/18866	2.72973e-05	0.000520834	0.000345928	11
BP	GO:0006959	humoral immune response	17/266	377/18866	2.73115e-05	0.000520834	0.000345928	17
BP	GO:0032652	regulation of interleukin-1 production	9/266	111/18866	2.7763e-05	0.000526981	0.000350011	9
BP	GO:2001234	negative regulation of apoptotic signaling pathway	13/266	233/18866	2.8211e-05	0.000533006	0.000354013	13
BP	GO:0001776	leukocyte homeostasis	8/266	86/18866	2.88567e-05	0.000542691	0.000360446	8
BP	GO:0001763	morphogenesis of a branching structure	12/266	201/18866	2.96111e-05	0.000554326	0.000368173	12
BP	GO:0031348	negative regulation of defense response	14/266	269/18866	3.01167e-05	0.000561216	0.00037275	14
BP	GO:0007596	blood coagulation	16/266	343/18866	3.13791e-05	0.000579761	0.000385066	16
BP	GO:2001057	reactive nitrogen species metabolic process	8/266	87/18866	3.1396e-05	0.000579761	0.000385066	8
BP	GO:0034616	response to laminar fluid shear stress	4/266	14/18866	3.46022e-05	0.000633236	0.000420584	4
BP	GO:0070431	nucleotide-binding oligomerization domain containing 2 signaling pathway	4/266	14/18866	3.46022e-05	0.000633236	0.000420584	4
BP	GO:0048660	regulation of smooth muscle cell proliferation	11/266	173/18866	3.5781e-05	0.000651886	0.000432971	11
BP	GO:0007599	hemostasis	16/266	348/18866	3.73454e-05	0.000677363	0.000449892	16
BP	GO:0050817	coagulation	16/266	349/18866	3.86524e-05	0.000697966	0.000463576	16
BP	GO:0045669	positive regulation of osteoblast differentiation	7/266	66/18866	3.92076e-05	0.000701781	0.00046611	7
BP	GO:0050922	negative regulation of chemotaxis	7/266	66/18866	3.92076e-05	0.000701781	0.00046611	7
BP	GO:0048659	smooth muscle cell proliferation	11/266	175/18866	3.9762e-05	0.000708597	0.000470638	11
BP	GO:0010575	positive regulation of vascular endothelial growth factor production	5/266	28/18866	4.04394e-05	0.000711349	0.000472465	5
BP	GO:0030194	positive regulation of blood coagulation	5/266	28/18866	4.04394e-05	0.000711349	0.000472465	5
BP	GO:1900048	positive regulation of hemostasis	5/266	28/18866	4.04394e-05	0.000711349	0.000472465	5
BP	GO:0071456	cellular response to hypoxia	12/266	208/18866	4.14098e-05	0.000722195	0.000479669	12
BP	GO:0002697	regulation of immune effector process	19/266	470/18866	4.14099e-05	0.000722195	0.000479669	19
BP	GO:0046631	alpha-beta T cell activation	10/266	146/18866	4.3185e-05	0.000749949	0.000498102	10
BP	GO:0050820	positive regulation of coagulation	5/266	29/18866	4.83046e-05	0.000835301	0.000554792	5
BP	GO:0030278	regulation of ossification	12/266	212/18866	4.98322e-05	0.000854475	0.000567527	12
BP	GO:1901215	negative regulation of neuron death	12/266	212/18866	4.98322e-05	0.000854475	0.000567527	12
BP	GO:0042176	regulation of protein catabolic process	17/266	397/18866	5.21331e-05	0.000890189	0.000591247	17
BP	GO:0043523	regulation of neuron apoptotic process	12/266	214/18866	5.45728e-05	0.000927965	0.000616338	12
BP	GO:0009409	response to cold	6/266	48/18866	5.54522e-05	0.000939005	0.00062367	6
BP	GO:0071346	cellular response to interferon-gamma	11/266	182/18866	5.68488e-05	0.000958678	0.000636737	11
BP	GO:0043281	regulation of cysteine-type endopeptidase activity involved in apoptotic process	12/266	215/18866	5.7086e-05	0.000958716	0.000636762	12
BP	GO:0009636	response to toxic substance	13/266	250/18866	5.83856e-05	0.000976523	0.000648589	13
BP	GO:0007249	I-kappaB kinase/NF-kappaB signaling	14/266	286/18866	5.86471e-05	0.000976892	0.000648834	14
BP	GO:0001959	regulation of cytokine-mediated signaling pathway	11/266	183/18866	5.97417e-05	0.000991081	0.000658258	11
BP	GO:0061684	chaperone-mediated autophagy	4/266	16/18866	6.15289e-05	0.0010166	0.000675205	4
BP	GO:0033627	cell adhesion mediated by integrin	7/266	71/18866	6.30625e-05	0.00103357	0.000686476	7
BP	GO:0035690	cellular response to drug	7/266	71/18866	6.30625e-05	0.00103357	0.000686476	7
BP	GO:0031668	cellular response to extracellular stimulus	13/266	253/18866	6.5932e-05	0.00107627	0.000714841	13
BP	GO:0071549	cellular response to dexamethasone stimulus	5/266	31/18866	6.75395e-05	0.00109812	0.000729353	5
BP	GO:0032651	regulation of interleukin-1 beta production	8/266	97/18866	6.87927e-05	0.00110966	0.000737014	8
BP	GO:0035710	CD4-positive, alpha-beta T cell activation	8/266	97/18866	6.87927e-05	0.00110966	0.000737014	8
BP	GO:0030195	negative regulation of blood coagulation	6/266	50/18866	7.01349e-05	0.00112685	0.000748435	6
BP	GO:0043500	muscle adaptation	9/266	125/18866	7.08023e-05	0.00113311	0.000752594	9
BP	GO:1904950	negative regulation of establishment of protein localization	10/266	155/18866	7.16445e-05	0.00114211	0.000758572	10
BP	GO:0002285	lymphocyte activation involved in immune response	11/266	187/18866	7.26126e-05	0.00115304	0.000765831	11
BP	GO:2001243	negative regulation of intrinsic apoptotic signaling pathway	8/266	98/18866	7.40066e-05	0.00117062	0.000777507	8
BP	GO:0071241	cellular response to inorganic substance	12/266	221/18866	7.43702e-05	0.00117183	0.00077831	12
BP	GO:0032873	negative regulation of stress-activated MAPK cascade	6/266	51/18866	7.85559e-05	0.00122361	0.000812701	6
BP	GO:0070303	negative regulation of stress-activated protein kinase signaling cascade	6/266	51/18866	7.85559e-05	0.00122361	0.000812701	6
BP	GO:1902893	regulation of pri-miRNA transcription by RNA polymerase II	6/266	51/18866	7.85559e-05	0.00122361	0.000812701	6
BP	GO:0006957	complement activation, alternative pathway	4/266	17/18866	7.95714e-05	0.0012254	0.000813888	4
BP	GO:0032966	negative regulation of collagen biosynthetic process	4/266	17/18866	7.95714e-05	0.0012254	0.000813888	4
BP	GO:0046851	negative regulation of bone remodeling	4/266	17/18866	7.95714e-05	0.0012254	0.000813888	4
BP	GO:1902903	regulation of supramolecular fiber organization	16/266	373/18866	8.4843e-05	0.00130167	0.000864546	16
BP	GO:0045732	positive regulation of protein catabolic process	12/266	225/18866	8.8252e-05	0.0013489	0.000895915	12
BP	GO:1902107	positive regulation of leukocyte differentiation	10/266	159/18866	8.86745e-05	0.0013503	0.000896845	10
BP	GO:0035924	cellular response to vascular endothelial growth factor stimulus	7/266	75/18866	8.97222e-05	0.00136118	0.000904068	7
BP	GO:0042102	positive regulation of T cell proliferation	8/266	101/18866	9.16541e-05	0.00137819	0.00091537	8
BP	GO:0045639	positive regulation of myeloid cell differentiation	8/266	101/18866	9.16541e-05	0.00137819	0.00091537	8
BP	GO:0010955	negative regulation of protein processing	5/266	33/18866	9.21946e-05	0.00137819	0.00091537	5
BP	GO:1903318	negative regulation of protein maturation	5/266	33/18866	9.21946e-05	0.00137819	0.00091537	5
BP	GO:0050730	regulation of peptidyl-tyrosine phosphorylation	13/266	263/18866	9.75376e-05	0.00144623	0.00096056	13
BP	GO:0045599	negative regulation of fat cell differentiation	6/266	53/18866	9.78093e-05	0.00144623	0.00096056	6
BP	GO:0061614	pri-miRNA transcription by RNA polymerase II	6/266	53/18866	9.78093e-05	0.00144623	0.00096056	6
BP	GO:0043502	regulation of muscle adaptation	8/266	102/18866	9.82588e-05	0.00144763	0.000961491	8
BP	GO:1900153	positive regulation of nuclear-transcribed mRNA catabolic process, deadenylation-dependent decay	4/266	18/18866	0.000101176	0.00148524	0.000986471	4
BP	GO:0045667	regulation of osteoblast differentiation	9/266	131/18866	0.000101741	0.00148819	0.000988426	9
BP	GO:2001236	regulation of extrinsic apoptotic signaling pathway	10/266	162/18866	0.000103596	0.00150992	0.00100286	10
BP	GO:0050731	positive regulation of peptidyl-tyrosine phosphorylation	11/266	195/18866	0.000105601	0.00153366	0.00101863	11
BP	GO:0050867	positive regulation of cell activation	17/266	421/18866	0.00010677	0.00154089	0.00102343	17
BP	GO:0018149	peptide cross-linking	5/266	34/18866	0.000106854	0.00154089	0.00102343	5
BP	GO:0097191	extrinsic apoptotic signaling pathway	12/266	230/18866	0.000108695	0.00155563	0.00103322	12
BP	GO:0031214	biomineral tissue development	10/266	163/18866	0.00010902	0.00155563	0.00103322	10
BP	GO:0110148	biomineralization	10/266	163/18866	0.00010902	0.00155563	0.00103322	10
BP	GO:0043405	regulation of MAP kinase activity	15/266	342/18866	0.000110472	0.00156049	0.00103645	15
BP	GO:0007565	female pregnancy	11/266	196/18866	0.000110507	0.00156049	0.00103645	11
BP	GO:0050728	negative regulation of inflammatory response	11/266	196/18866	0.000110507	0.00156049	0.00103645	11
BP	GO:0001649	osteoblast differentiation	12/266	231/18866	0.000113238	0.00159354	0.0010584	12
BP	GO:0090101	negative regulation of transmembrane receptor protein serine/threonine kinase signaling pathway	9/266	133/18866	0.000114287	0.00160277	0.00106453	9
BP	GO:0002824	positive regulation of adaptive immune response based on somatic recombination of immune receptors built from immunoglobulin superfamily domains	8/266	105/18866	0.000120479	0.00167456	0.00111221	8
BP	GO:0050819	negative regulation of coagulation	6/266	55/18866	0.000120637	0.00167456	0.00111221	6
BP	GO:0070741	response to interleukin-6	6/266	55/18866	0.000120637	0.00167456	0.00111221	6
BP	GO:0070373	negative regulation of ERK1 and ERK2 cascade	7/266	79/18866	0.000124918	0.0017281	0.00114777	7
BP	GO:0097305	response to alcohol	12/266	234/18866	0.00012786	0.00176283	0.00117084	12
BP	GO:2000379	positive regulation of reactive oxygen species metabolic process	8/266	106/18866	0.000128748	0.0017691	0.001175	8
BP	GO:0050671	positive regulation of lymphocyte proliferation	9/266	136/18866	0.00013552	0.0018559	0.00123265	9
BP	GO:1903426	regulation of reactive oxygen species biosynthetic process	8/266	107/18866	0.00013748	0.00187019	0.00124215	8
BP	GO:2001237	negative regulation of extrinsic apoptotic signaling pathway	8/266	107/18866	0.00013748	0.00187019	0.00124215	8
BP	GO:0031667	response to nutrient levels	18/266	473/18866	0.000141278	0.00190554	0.00126563	18
BP	GO:0019216	regulation of lipid metabolic process	17/266	431/18866	0.000141467	0.00190554	0.00126563	17
BP	GO:0051973	positive regulation of telomerase activity	5/266	36/18866	0.00014148	0.00190554	0.00126563	5
BP	GO:0032946	positive regulation of mononuclear cell proliferation	9/266	137/18866	0.000143291	0.00191729	0.00127343	9
BP	GO:1903038	negative regulation of leukocyte cell-cell adhesion	9/266	137/18866	0.000143291	0.00191729	0.00127343	9
BP	GO:0034341	response to interferon-gamma	11/266	202/18866	0.000144222	0.00192343	0.00127751	11
BP	GO:0010594	regulation of endothelial cell migration	12/266	238/18866	0.000149854	0.00199204	0.00132308	12
BP	GO:0098754	detoxification	9/266	138/18866	0.000151431	0.00200646	0.00133266	9
BP	GO:2000116	regulation of cysteine-type endopeptidase activity	12/266	239/18866	0.000155833	0.00205594	0.00136551	12
BP	GO:0010875	positive regulation of cholesterol efflux	4/266	20/18866	0.000156676	0.00205594	0.00136551	4
BP	GO:1900151	regulation of nuclear-transcribed mRNA catabolic process, deadenylation-dependent decay	4/266	20/18866	0.000156676	0.00205594	0.00136551	4
BP	GO:0043491	protein kinase B signaling	13/266	278/18866	0.000169234	0.0022136	0.00147024	13
BP	GO:0051251	positive regulation of lymphocyte activation	15/266	357/18866	0.0001767	0.00230388	0.00153019	15
BP	GO:1901653	cellular response to peptide	16/266	398/18866	0.000178848	0.00232445	0.00154386	16
BP	GO:0010876	lipid localization	17/266	440/18866	0.000180764	0.0023419	0.00155545	17
BP	GO:0051051	negative regulation of transport	18/266	483/18866	0.000182851	0.00236144	0.00156843	18
BP	GO:0071276	cellular response to cadmium ion	5/266	38/18866	0.000184093	0.00236998	0.0015741	5
BP	GO:0033002	muscle cell proliferation	12/266	244/18866	0.000188887	0.00242405	0.00161001	12
BP	GO:0030728	ovulation	4/266	21/18866	0.000191405	0.00243341	0.00161623	4
BP	GO:0036499	PERK-mediated unfolded protein response	4/266	21/18866	0.000191405	0.00243341	0.00161623	4
BP	GO:0140467	integrated stress response signaling	4/266	21/18866	0.000191405	0.00243341	0.00161623	4
BP	GO:0051402	neuron apoptotic process	12/266	245/18866	0.00019617	0.00248202	0.00164851	12
BP	GO:1903428	positive regulation of reactive oxygen species biosynthetic process	6/266	60/18866	0.000196445	0.00248202	0.00164851	6
BP	GO:0072006	nephron development	9/266	143/18866	0.000198151	0.00249584	0.00165769	9
BP	GO:0001822	kidney development	13/266	283/18866	0.000201539	0.00253071	0.00168085	13
BP	GO:1902041	regulation of extrinsic apoptotic signaling pathway via death domain receptors	6/266	61/18866	0.000215331	0.0026956	0.00179037	6
BP	GO:0016049	cell growth	18/266	490/18866	0.000217993	0.00272058	0.00180696	18
BP	GO:0002696	positive regulation of leukocyte activation	16/266	406/18866	0.00022384	0.00277944	0.00184605	16
BP	GO:0048771	tissue remodeling	10/266	178/18866	0.000224071	0.00277944	0.00184605	10
BP	GO:0043254	regulation of protein-containing complex assembly	17/266	449/18866	0.000229285	0.00283549	0.00188328	17
BP	GO:0010888	negative regulation of lipid storage	4/266	22/18866	0.00023136	0.00284391	0.00188887	4
BP	GO:0045655	regulation of monocyte differentiation	4/266	22/18866	0.00023136	0.00284391	0.00188887	4
BP	GO:0002260	lymphocyte homeostasis	6/266	62/18866	0.000235619	0.00286464	0.00190264	6
BP	GO:2000351	regulation of endothelial cell apoptotic process	6/266	62/18866	0.000235619	0.00286464	0.00190264	6
BP	GO:0072210	metanephric nephron development	5/266	40/18866	0.000235854	0.00286464	0.00190264	5
BP	GO:1902895	positive regulation of pri-miRNA transcription by RNA polymerase II	5/266	40/18866	0.000235854	0.00286464	0.00190264	5
BP	GO:0030098	lymphocyte differentiation	15/266	368/18866	0.00024501	0.00296702	0.00197064	15
BP	GO:0043122	regulation of I-kappaB kinase/NF-kappaB signaling	12/266	252/18866	0.000254189	0.00305861	0.00203147	12
BP	GO:0071560	cellular response to transforming growth factor beta stimulus	12/266	252/18866	0.000254189	0.00305861	0.00203147	12
BP	GO:0030282	bone mineralization	8/266	117/18866	0.000254907	0.00305861	0.00203147	8
BP	GO:0097193	intrinsic apoptotic signaling pathway	13/266	290/18866	0.000255571	0.00305861	0.00203147	13
BP	GO:0001655	urogenital system development	14/266	330/18866	0.000262429	0.0031315	0.00207989	14
BP	GO:0008625	extrinsic apoptotic signaling pathway via death domain receptors	7/266	89/18866	0.000263516	0.0031353	0.00208241	7
BP	GO:0043524	negative regulation of neuron apoptotic process	9/266	149/18866	0.000269462	0.00318746	0.00211705	9
BP	GO:1903364	positive regulation of cellular protein catabolic process	9/266	149/18866	0.000269462	0.00318746	0.00211705	9
BP	GO:0072001	renal system development	13/266	292/18866	0.000273117	0.00322136	0.00213957	13
BP	GO:0051043	regulation of membrane protein ectodomain proteolysis	4/266	23/18866	0.000276979	0.00324508	0.00215532	4
BP	GO:0072677	eosinophil migration	4/266	23/18866	0.000276979	0.00324508	0.00215532	4
BP	GO:0007623	circadian rhythm	11/266	218/18866	0.000279564	0.00324508	0.00215532	11
BP	GO:0043433	negative regulation of DNA-binding transcription factor activity	10/266	183/18866	0.000280018	0.00324508	0.00215532	10
BP	GO:0032835	glomerulus development	6/266	64/18866	0.000280694	0.00324508	0.00215532	6
BP	GO:0046686	response to cadmium ion	6/266	64/18866	0.000280694	0.00324508	0.00215532	6
BP	GO:2000401	regulation of lymphocyte migration	6/266	64/18866	0.000280694	0.00324508	0.00215532	6
BP	GO:0046427	positive regulation of receptor signaling pathway via JAK-STAT	7/266	90/18866	0.000282353	0.00325504	0.00216194	7
BP	GO:0070665	positive regulation of leukocyte proliferation	9/266	150/18866	0.000283193	0.00325552	0.00216226	9
BP	GO:0018108	peptidyl-tyrosine phosphorylation	15/266	374/18866	0.000291101	0.00333703	0.0022164	15
BP	GO:0090090	negative regulation of canonical Wnt signaling pathway	10/266	184/18866	0.000292504	0.00334372	0.00222084	10
BP	GO:0051224	negative regulation of protein transport	9/266	151/18866	0.000297499	0.0033875	0.00224991	9
BP	GO:1904037	positive regulation of epithelial cell apoptotic process	5/266	42/18866	0.000297993	0.0033875	0.00224991	5
BP	GO:0045604	regulation of epidermal cell differentiation	6/266	65/18866	0.000305632	0.00346468	0.00230118	6
BP	GO:0035581	sequestering of extracellular ligand from receptor	3/266	10/18866	0.000309065	0.00347463	0.00230779	3
BP	GO:0072203	cell proliferation involved in metanephros development	3/266	10/18866	0.000309065	0.00347463	0.00230779	3
BP	GO:0097278	complement-dependent cytotoxicity	3/266	10/18866	0.000309065	0.00347463	0.00230779	3
BP	GO:0031647	regulation of protein stability	13/266	296/18866	0.000311316	0.00348077	0.00231186	13
BP	GO:0051348	negative regulation of transferase activity	13/266	296/18866	0.000311316	0.00348077	0.00231186	13
BP	GO:0031669	cellular response to nutrient levels	11/266	221/18866	0.000314237	0.00350238	0.00232622	11
BP	GO:0071559	response to transforming growth factor beta	12/266	258/18866	0.000314966	0.00350238	0.00232622	12
BP	GO:0018212	peptidyl-tyrosine modification	15/266	377/18866	0.000316826	0.00351349	0.0023336	15
BP	GO:0002822	regulation of adaptive immune response based on somatic recombination of immune receptors built from immunoglobulin superfamily domains	9/266	153/18866	0.000327908	0.00360611	0.00239511	9
BP	GO:0071774	response to fibroblast growth factor	9/266	153/18866	0.000327908	0.00360611	0.00239511	9
BP	GO:0036003	positive regulation of transcription from RNA polymerase II promoter in response to stress	4/266	24/18866	0.000328712	0.00360611	0.00239511	4
BP	GO:0070841	inclusion body assembly	4/266	24/18866	0.000328712	0.00360611	0.00239511	4
BP	GO:0046688	response to copper ion	5/266	43/18866	0.000333358	0.00364728	0.00242246	5
BP	GO:0008406	gonad development	11/266	223/18866	0.00033931	0.00370247	0.00245911	11
BP	GO:0030510	regulation of BMP signaling pathway	7/266	93/18866	0.000345444	0.00374935	0.00249025	7
BP	GO:1904894	positive regulation of receptor signaling pathway via STAT	7/266	93/18866	0.000345444	0.00374935	0.00249025	7
BP	GO:0006026	aminoglycan catabolic process	6/266	67/18866	0.000360702	0.00387525	0.00257387	6
BP	GO:0070613	regulation of protein processing	6/266	67/18866	0.000360702	0.00387525	0.00257387	6
BP	GO:0030509	BMP signaling pathway	9/266	155/18866	0.000360842	0.00387525	0.00257387	9
BP	GO:0048754	branching morphogenesis of an epithelial tube	9/266	155/18866	0.000360842	0.00387525	0.00257387	9
BP	GO:0045778	positive regulation of ossification	7/266	94/18866	0.000368817	0.00391071	0.00259742	7
BP	GO:0051591	response to cAMP	7/266	94/18866	0.000368817	0.00391071	0.00259742	7
BP	GO:0060993	kidney morphogenesis	7/266	94/18866	0.000368817	0.00391071	0.00259742	7
BP	GO:1905954	positive regulation of lipid localization	7/266	94/18866	0.000368817	0.00391071	0.00259742	7
BP	GO:0032965	regulation of collagen biosynthetic process	5/266	44/18866	0.000371809	0.00391071	0.00259742	5
BP	GO:0085029	extracellular matrix assembly	5/266	44/18866	0.000371809	0.00391071	0.00259742	5
BP	GO:0097028	dendritic cell differentiation	5/266	44/18866	0.000371809	0.00391071	0.00259742	5
BP	GO:2000404	regulation of T cell migration	5/266	44/18866	0.000371809	0.00391071	0.00259742	5
BP	GO:0045637	regulation of myeloid cell differentiation	12/266	263/18866	0.000374633	0.00393028	0.00261042	12
BP	GO:0008064	regulation of actin polymerization or depolymerization	10/266	190/18866	0.000377605	0.00393842	0.00261583	10
BP	GO:0022612	gland morphogenesis	8/266	124/18866	0.000378203	0.00393842	0.00261583	8
BP	GO:0001890	placenta development	9/266	156/18866	0.000378305	0.00393842	0.00261583	9
BP	GO:0002753	cytoplasmic pattern recognition receptor signaling pathway	6/266	68/18866	0.000390997	0.00403964	0.00268306	6
BP	GO:0045428	regulation of nitric oxide biosynthetic process	6/266	68/18866	0.000390997	0.00403964	0.00268306	6
BP	GO:0072577	endothelial cell apoptotic process	6/266	68/18866	0.000390997	0.00403964	0.00268306	6
BP	GO:0022408	negative regulation of cell-cell adhesion	10/266	191/18866	0.000393617	0.00404622	0.00268743	10
BP	GO:0030832	regulation of actin filament length	10/266	191/18866	0.000393617	0.00404622	0.00268743	10
BP	GO:0006066	alcohol metabolic process	15/266	385/18866	0.000395207	0.00405236	0.0026915	15
BP	GO:0048705	skeletal system morphogenesis	11/266	228/18866	0.000409457	0.00418497	0.00277958	11
BP	GO:0016525	negative regulation of angiogenesis	10/266	192/18866	0.00041019	0.00418497	0.00277958	10
BP	GO:0045429	positive regulation of nitric oxide biosynthetic process	5/266	45/18866	0.000413519	0.00419794	0.0027882	5
BP	GO:1904646	cellular response to amyloid-beta	5/266	45/18866	0.000413519	0.00419794	0.0027882	5
BP	GO:0045657	positive regulation of monocyte differentiation	3/266	11/18866	0.000420541	0.00422716	0.0028076	3
BP	GO:0090084	negative regulation of inclusion body assembly	3/266	11/18866	0.000420541	0.00422716	0.0028076	3
BP	GO:0097048	dendritic cell apoptotic process	3/266	11/18866	0.000420541	0.00422716	0.0028076	3
BP	GO:2000668	regulation of dendritic cell apoptotic process	3/266	11/18866	0.000420541	0.00422716	0.0028076	3
BP	GO:0042698	ovulation cycle	6/266	69/18866	0.000423245	0.00423348	0.0028118	6
BP	GO:1903317	regulation of protein maturation	6/266	69/18866	0.000423245	0.00423348	0.0028118	6
BP	GO:0045137	development of primary sexual characteristics	11/266	229/18866	0.000424854	0.00423919	0.00281559	11
BP	GO:0071248	cellular response to metal ion	10/266	193/18866	0.00042734	0.0042536	0.00282516	10
BP	GO:0030099	myeloid cell differentiation	16/266	431/18866	0.000433499	0.0043044	0.00285891	16
BP	GO:0033673	negative regulation of kinase activity	12/266	268/18866	0.000443601	0.00439402	0.00291843	12
BP	GO:2000181	negative regulation of blood vessel morphogenesis	10/266	194/18866	0.000445083	0.00439802	0.00292109	10
BP	GO:1901216	positive regulation of neuron death	7/266	97/18866	0.000446626	0.00440261	0.00292413	7
BP	GO:0072012	glomerulus vasculature development	4/266	26/18866	0.000452343	0.00444822	0.00295443	4
BP	GO:0032271	regulation of protein polymerization	11/266	231/18866	0.000457109	0.00448428	0.00297838	11
BP	GO:1904407	positive regulation of nitric oxide metabolic process	5/266	46/18866	0.000458664	0.00448874	0.00298134	5
BP	GO:0001657	ureteric bud development	7/266	98/18866	0.000475289	0.00464032	0.00308202	7
BP	GO:0009743	response to carbohydrate	11/266	233/18866	0.000491391	0.00478608	0.00317883	11
BP	GO:0002576	platelet degranulation	8/266	129/18866	0.000493016	0.00479047	0.00318175	8
BP	GO:0072163	mesonephric epithelium development	7/266	99/18866	0.0005054	0.00488753	0.00324621	7
BP	GO:0072164	mesonephric tubule development	7/266	99/18866	0.0005054	0.00488753	0.00324621	7
BP	GO:0007050	cell cycle arrest	11/266	234/18866	0.000509323	0.00491382	0.00326367	11
BP	GO:1901623	regulation of lymphocyte chemotaxis	4/266	27/18866	0.000525168	0.00505474	0.00335727	4
BP	GO:0045807	positive regulation of endocytosis	7/266	100/18866	0.000537011	0.00515657	0.0034249	7
BP	GO:0001935	endothelial cell proliferation	10/266	199/18866	0.000543241	0.00520415	0.0034565	10
BP	GO:0007259	receptor signaling pathway via JAK-STAT	9/266	164/18866	0.000544688	0.00520579	0.00345759	9
BP	GO:0060560	developmental growth involved in morphogenesis	11/266	236/18866	0.000546832	0.00521407	0.00346309	11
BP	GO:0001867	complement activation, lectin pathway	3/266	12/18866	0.000554889	0.00522979	0.00347353	3
BP	GO:0006069	ethanol oxidation	3/266	12/18866	0.000554889	0.00522979	0.00347353	3
BP	GO:0014745	negative regulation of muscle adaptation	3/266	12/18866	0.000554889	0.00522979	0.00347353	3
BP	GO:1900115	extracellular regulation of signal transduction	3/266	12/18866	0.000554889	0.00522979	0.00347353	3
BP	GO:1900116	extracellular negative regulation of signal transduction	3/266	12/18866	0.000554889	0.00522979	0.00347353	3
BP	GO:0051972	regulation of telomerase activity	5/266	48/18866	0.000559976	0.00525348	0.00348927	5
BP	GO:0060324	face development	5/266	48/18866	0.000559976	0.00525348	0.00348927	5
BP	GO:0002792	negative regulation of peptide secretion	7/266	101/18866	0.000570176	0.00532469	0.00353656	7
BP	GO:0042116	macrophage activation	7/266	101/18866	0.000570176	0.00532469	0.00353656	7
BP	GO:0010611	regulation of cardiac muscle hypertrophy	6/266	73/18866	0.000573509	0.00534359	0.00354911	6
BP	GO:0010952	positive regulation of peptidase activity	10/266	201/18866	0.000587225	0.00544651	0.00361747	10
BP	GO:0031099	regeneration	10/266	201/18866	0.000587225	0.00544651	0.00361747	10
BP	GO:0010818	T cell chemotaxis	4/266	28/18866	0.000605956	0.00553223	0.00367441	4
BP	GO:0018146	keratan sulfate biosynthetic process	4/266	28/18866	0.000605956	0.00553223	0.00367441	4
BP	GO:0061437	renal system vasculature development	4/266	28/18866	0.000605956	0.00553223	0.00367441	4
BP	GO:0061440	kidney vasculature development	4/266	28/18866	0.000605956	0.00553223	0.00367441	4
BP	GO:0071280	cellular response to copper ion	4/266	28/18866	0.000605956	0.00553223	0.00367441	4
BP	GO:0072376	protein activation cascade	4/266	28/18866	0.000605956	0.00553223	0.00367441	4
BP	GO:0072378	blood coagulation, fibrin clot formation	4/266	28/18866	0.000605956	0.00553223	0.00367441	4
BP	GO:0007179	transforming growth factor beta receptor signaling pathway	10/266	202/18866	0.000610298	0.00555943	0.00369248	10
BP	GO:0032663	regulation of interleukin-2 production	5/266	49/18866	0.000616514	0.00560355	0.00372177	5
BP	GO:0001818	negative regulation of cytokine production	14/266	360/18866	0.000625329	0.00567104	0.0037666	14
BP	GO:0002920	regulation of humoral immune response	8/266	134/18866	0.00063459	0.00570432	0.00378871	8
BP	GO:0043280	positive regulation of cysteine-type endopeptidase activity involved in apoptotic process	8/266	134/18866	0.00063459	0.00570432	0.00378871	8
BP	GO:0046683	response to organophosphorus	8/266	134/18866	0.00063459	0.00570432	0.00378871	8
BP	GO:0046718	viral entry into host cell	8/266	134/18866	0.00063459	0.00570432	0.00378871	8
BP	GO:0001823	mesonephros development	7/266	103/18866	0.000641385	0.0057372	0.00381055	7
BP	GO:0009314	response to radiation	16/266	447/18866	0.000642466	0.0057372	0.00381055	16
BP	GO:0043434	response to peptide hormone	16/266	447/18866	0.000642466	0.0057372	0.00381055	16
BP	GO:0071772	response to BMP	9/266	168/18866	0.000648015	0.00576155	0.00382672	9
BP	GO:0071773	cellular response to BMP stimulus	9/266	168/18866	0.000648015	0.00576155	0.00382672	9
BP	GO:0060348	bone development	10/266	204/18866	0.000658697	0.00584379	0.00388134	10
BP	GO:0032970	regulation of actin filament-based process	15/266	405/18866	0.000667395	0.00590811	0.00392406	15
BP	GO:0001961	positive regulation of cytokine-mediated signaling pathway	5/266	50/18866	0.000677222	0.00596921	0.00396464	5
BP	GO:0045646	regulation of erythrocyte differentiation	5/266	50/18866	0.000677222	0.00596921	0.00396464	5
BP	GO:0032373	positive regulation of sterol transport	4/266	29/18866	0.00069518	0.00610114	0.00405227	4
BP	GO:0032376	positive regulation of cholesterol transport	4/266	29/18866	0.00069518	0.00610114	0.00405227	4
BP	GO:0014743	regulation of muscle hypertrophy	6/266	76/18866	0.000711118	0.00621163	0.00412565	6
BP	GO:0048711	positive regulation of astrocyte differentiation	3/266	13/18866	0.000713858	0.00621163	0.00412565	3
BP	GO:0061043	regulation of vascular wound healing	3/266	13/18866	0.000713858	0.00621163	0.00412565	3
BP	GO:1902947	regulation of tau-protein kinase activity	3/266	13/18866	0.000713858	0.00621163	0.00412565	3
BP	GO:0032273	positive regulation of protein polymerization	8/266	137/18866	0.000734186	0.00634662	0.00421531	8
BP	GO:0002449	lymphocyte mediated immunity	14/266	366/18866	0.000734591	0.00634662	0.00421531	14
BP	GO:0010038	response to metal ion	14/266	366/18866	0.000734591	0.00634662	0.00421531	14
BP	GO:1905952	regulation of lipid localization	9/266	171/18866	0.000735592	0.00634662	0.00421531	9
BP	GO:1901343	negative regulation of vasculature development	10/266	207/18866	0.000737206	0.00634713	0.00421565	10
BP	GO:0006984	ER-nucleus signaling pathway	5/266	51/18866	0.000742295	0.00635074	0.00421805	5
BP	GO:0048146	positive regulation of fibroblast proliferation	5/266	51/18866	0.000742295	0.00635074	0.00421805	5
BP	GO:0071354	cellular response to interleukin-6	5/266	51/18866	0.000742295	0.00635074	0.00421805	5
BP	GO:0001906	cell killing	9/266	172/18866	0.000766842	0.00653337	0.00433934	9
BP	GO:0006022	aminoglycan metabolic process	9/266	172/18866	0.000766842	0.00653337	0.00433934	9
BP	GO:0055076	transition metal ion homeostasis	8/266	138/18866	0.000770047	0.00653965	0.00434351	8
BP	GO:0006469	negative regulation of protein kinase activity	11/266	246/18866	0.000770784	0.00653965	0.00434351	11
BP	GO:0001516	prostaglandin biosynthetic process	4/266	30/18866	0.000793315	0.0066753	0.00443361	4
BP	GO:0043372	positive regulation of CD4-positive, alpha-beta T cell differentiation	4/266	30/18866	0.000793315	0.0066753	0.00443361	4
BP	GO:0046457	prostanoid biosynthetic process	4/266	30/18866	0.000793315	0.0066753	0.00443361	4
BP	GO:0060055	angiogenesis involved in wound healing	4/266	30/18866	0.000793315	0.0066753	0.00443361	4
BP	GO:0010596	negative regulation of endothelial cell migration	7/266	107/18866	0.000804906	0.00675889	0.00448913	7
BP	GO:0048260	positive regulation of receptor-mediated endocytosis	5/266	52/18866	0.000811926	0.00680384	0.00451899	5
BP	GO:0061045	negative regulation of wound healing	6/266	78/18866	0.000816161	0.00682532	0.00453325	6
BP	GO:0002573	myeloid leukocyte differentiation	10/266	210/18866	0.000823272	0.0068707	0.0045634	10
BP	GO:0097696	receptor signaling pathway via STAT	9/266	174/18866	0.000832592	0.0069343	0.00460564	9
BP	GO:0001523	retinoid metabolic process	7/266	108/18866	0.000850525	0.00704055	0.00467621	7
BP	GO:0006024	glycosaminoglycan biosynthetic process	7/266	108/18866	0.000850525	0.00704055	0.00467621	7
BP	GO:0071887	leukocyte apoptotic process	7/266	108/18866	0.000850525	0.00704055	0.00467621	7
BP	GO:0043407	negative regulation of MAP kinase activity	6/266	79/18866	0.000872976	0.0071972	0.00478025	6
BP	GO:0071260	cellular response to mechanical stimulus	6/266	79/18866	0.000872976	0.0071972	0.00478025	6
BP	GO:0032964	collagen biosynthetic process	5/266	53/18866	0.000886313	0.00724162	0.00480975	5
BP	GO:0032147	activation of protein kinase activity	13/266	331/18866	0.000887236	0.00724162	0.00480975	13
BP	GO:0060562	epithelial tube morphogenesis	13/266	331/18866	0.000887236	0.00724162	0.00480975	13
BP	GO:0071214	cellular response to abiotic stimulus	13/266	331/18866	0.000887236	0.00724162	0.00480975	13
BP	GO:0104004	cellular response to environmental stimulus	13/266	331/18866	0.000887236	0.00724162	0.00480975	13
BP	GO:0034356	NAD biosynthesis via nicotinamide riboside salvage pathway	3/266	14/18866	0.000899109	0.00727984	0.00483514	3
BP	GO:0072216	positive regulation of metanephros development	3/266	14/18866	0.000899109	0.00727984	0.00483514	3
BP	GO:1902430	negative regulation of amyloid-beta formation	3/266	14/18866	0.000899109	0.00727984	0.00483514	3
BP	GO:0048710	regulation of astrocyte differentiation	4/266	31/18866	0.000900837	0.00727984	0.00483514	4
BP	GO:2000406	positive regulation of T cell migration	4/266	31/18866	0.000900837	0.00727984	0.00483514	4
BP	GO:0046425	regulation of receptor signaling pathway via JAK-STAT	8/266	142/18866	0.00092785	0.00746856	0.00496048	8
BP	GO:0072073	kidney epithelium development	8/266	142/18866	0.00092785	0.00746856	0.00496048	8
BP	GO:0032680	regulation of tumor necrosis factor production	7/266	110/18866	0.000947874	0.00759975	0.00504762	7
BP	GO:0072009	nephron epithelium development	7/266	110/18866	0.000947874	0.00759975	0.00504762	7
BP	GO:0001558	regulation of cell growth	15/266	420/18866	0.000964303	0.00771202	0.00512218	15
BP	GO:0032623	interleukin-2 production	5/266	54/18866	0.000965656	0.00771202	0.00512218	5
BP	GO:0006956	complement activation	9/266	178/18866	0.00097787	0.00779431	0.00517684	9
BP	GO:0002526	acute inflammatory response	7/266	111/18866	0.00099973	0.00794459	0.00527665	7
BP	GO:0045926	negative regulation of growth	11/266	254/18866	0.00100062	0.00794459	0.00527665	11
BP	GO:0006720	isoprenoid metabolic process	8/266	144/18866	0.00101593	0.00803492	0.00533665	8
BP	GO:0010212	response to ionizing radiation	8/266	144/18866	0.00101593	0.00803492	0.00533665	8
BP	GO:0071825	protein-lipid complex subunit organization	5/266	55/18866	0.00105016	0.00828955	0.00550577	5
BP	GO:0022617	extracellular matrix disassembly	6/266	82/18866	0.00106184	0.00834945	0.00554555	6
BP	GO:1903313	positive regulation of mRNA metabolic process	6/266	82/18866	0.00106184	0.00834945	0.00554555	6
BP	GO:0010950	positive regulation of endopeptidase activity	9/266	181/18866	0.0010998	0.00858029	0.00569887	9
BP	GO:0045619	regulation of lymphocyte differentiation	9/266	181/18866	0.0010998	0.00858029	0.00569887	9
BP	GO:0001938	positive regulation of endothelial cell proliferation	7/266	113/18866	0.00111012	0.00858029	0.00569887	7
BP	GO:1903510	mucopolysaccharide metabolic process	7/266	113/18866	0.00111012	0.00858029	0.00569887	7
BP	GO:1903555	regulation of tumor necrosis factor superfamily cytokine production	7/266	113/18866	0.00111012	0.00858029	0.00569887	7
BP	GO:0044344	cellular response to fibroblast growth factor stimulus	8/266	146/18866	0.00111058	0.00858029	0.00569887	8
BP	GO:0002467	germinal center formation	3/266	15/18866	0.00111222	0.00858029	0.00569887	3
BP	GO:0009404	toxin metabolic process	3/266	15/18866	0.00111222	0.00858029	0.00569887	3
BP	GO:0045779	negative regulation of bone resorption	3/266	15/18866	0.00111222	0.00858029	0.00569887	3
BP	GO:0072075	metanephric mesenchyme development	3/266	15/18866	0.00111222	0.00858029	0.00569887	3
BP	GO:0048145	regulation of fibroblast proliferation	6/266	83/18866	0.00113129	0.00870279	0.00578023	6
BP	GO:0030178	negative regulation of Wnt signaling pathway	10/266	219/18866	0.00113236	0.00870279	0.00578023	10
BP	GO:0032535	regulation of cellular component size	14/266	383/18866	0.00113563	0.00871146	0.005786	14
BP	GO:0044273	sulfur compound catabolic process	5/266	56/18866	0.00114002	0.00871242	0.00578663	5
BP	GO:1904645	response to amyloid-beta	5/266	56/18866	0.00114002	0.00871242	0.00578663	5
BP	GO:0002691	regulation of cellular extravasation	4/266	33/18866	0.00114595	0.00872506	0.00579503	4
BP	GO:0042339	keratan sulfate metabolic process	4/266	33/18866	0.00114595	0.00872506	0.00579503	4
BP	GO:0044409	entry into host	8/266	147/18866	0.00116048	0.00881748	0.00585641	8
BP	GO:0019058	viral life cycle	13/266	341/18866	0.00116241	0.00881748	0.00585641	13
BP	GO:0016101	diterpenoid metabolic process	7/266	114/18866	0.0011688	0.00883306	0.00586676	7
BP	GO:1990748	cellular detoxification	7/266	114/18866	0.0011688	0.00883306	0.00586676	7
BP	GO:0051258	protein polymerization	12/266	300/18866	0.00118826	0.00896357	0.00595344	12
BP	GO:0048144	fibroblast proliferation	6/266	84/18866	0.00120417	0.00906679	0.006022	6
BP	GO:0071901	negative regulation of protein serine/threonine kinase activity	8/266	148/18866	0.00121214	0.00909627	0.00604158	8
BP	GO:0008154	actin polymerization or depolymerization	10/266	221/18866	0.00121254	0.00909627	0.00604158	10
BP	GO:0006023	aminoglycan biosynthetic process	7/266	115/18866	0.00122987	0.0091671	0.00608862	7
BP	GO:0030449	regulation of complement activation	7/266	115/18866	0.00122987	0.0091671	0.00608862	7
BP	GO:0001936	regulation of endothelial cell proliferation	9/266	184/18866	0.00123375	0.0091671	0.00608862	9
BP	GO:0038061	NIK/NF-kappaB signaling	9/266	184/18866	0.00123375	0.0091671	0.00608862	9
BP	GO:0060760	positive regulation of response to cytokine stimulus	5/266	57/18866	0.00123546	0.0091671	0.00608862	5
BP	GO:0061005	cell differentiation involved in kidney development	5/266	57/18866	0.00123546	0.0091671	0.00608862	5
BP	GO:0014074	response to purine-containing compound	8/266	149/18866	0.00126563	0.00937394	0.006226	8
BP	GO:0110110	positive regulation of animal organ morphogenesis	6/266	85/18866	0.00128058	0.0094675	0.00628814	6
BP	GO:2000352	negative regulation of endothelial cell apoptotic process	4/266	34/18866	0.0012845	0.00947927	0.00629596	4
BP	GO:0032640	tumor necrosis factor production	7/266	116/18866	0.00129342	0.009522	0.00632434	7
BP	GO:0002699	positive regulation of immune effector process	10/266	223/18866	0.00129729	0.009522	0.00632434	10
BP	GO:0016485	protein processing	10/266	223/18866	0.00129729	0.009522	0.00632434	10
BP	GO:0002763	positive regulation of myeloid leukocyte differentiation	5/266	58/18866	0.00133667	0.00979346	0.00650464	5
BP	GO:0050965	detection of temperature stimulus involved in sensory perception of pain	3/266	16/18866	0.00135469	0.00985469	0.00654531	3
BP	GO:0051770	positive regulation of nitric-oxide synthase biosynthetic process	3/266	16/18866	0.00135469	0.00985469	0.00654531	3
BP	GO:0072224	metanephric glomerulus development	3/266	16/18866	0.00135469	0.00985469	0.00654531	3
BP	GO:0090083	regulation of inclusion body assembly	3/266	16/18866	0.00135469	0.00985469	0.00654531	3
BP	GO:0070664	negative regulation of leukocyte proliferation	6/266	86/18866	0.00136065	0.00986292	0.00655078	6
BP	GO:2000106	regulation of leukocyte apoptotic process	6/266	86/18866	0.00136065	0.00986292	0.00655078	6
BP	GO:1904892	regulation of receptor signaling pathway via STAT	8/266	151/18866	0.00137824	0.00995435	0.0066115	8
BP	GO:2001056	positive regulation of cysteine-type endopeptidase activity	8/266	151/18866	0.00137824	0.00995435	0.0066115	8
BP	GO:0050821	protein stabilization	9/266	187/18866	0.00138058	0.00995435	0.0066115	9
BP	GO:0050868	negative regulation of T cell activation	7/266	118/18866	0.0014282	0.0102795	0.00682747	7
BP	GO:0009615	response to virus	13/266	349/18866	0.00143088	0.0102807	0.00682824	13
BP	GO:0033687	osteoblast proliferation	4/266	35/18866	0.00143434	0.0102874	0.00683271	4
BP	GO:0043030	regulation of macrophage activation	5/266	59/18866	0.00144387	0.0103015	0.00684206	5
BP	GO:0046456	icosanoid biosynthetic process	5/266	59/18866	0.00144387	0.0103015	0.00684206	5
BP	GO:0048008	platelet-derived growth factor receptor signaling pathway	5/266	59/18866	0.00144387	0.0103015	0.00684206	5
BP	GO:0043534	blood vessel endothelial cell migration	9/266	189/18866	0.00148606	0.010584	0.00702968	9
BP	GO:0071706	tumor necrosis factor superfamily cytokine production	7/266	119/18866	0.00149958	0.0106431	0.00706895	7
BP	GO:1901222	regulation of NIK/NF-kappaB signaling	7/266	119/18866	0.00149958	0.0106431	0.00706895	7
BP	GO:0032755	positive regulation of interleukin-6 production	6/266	88/18866	0.00153221	0.0108558	0.00721021	6
BP	GO:0003018	vascular process in circulatory system	9/266	190/18866	0.00154118	0.0109004	0.00723987	9
BP	GO:0002262	myeloid cell homeostasis	8/266	154/18866	0.00156193	0.0109901	0.00729941	8
BP	GO:0014065	phosphatidylinositol 3-kinase signaling	8/266	154/18866	0.00156193	0.0109901	0.00729941	8
BP	GO:0051250	negative regulation of lymphocyte activation	8/266	154/18866	0.00156193	0.0109901	0.00729941	8
BP	GO:0010543	regulation of platelet activation	4/266	36/18866	0.00159595	0.0111525	0.00740728	4
BP	GO:0021955	central nervous system neuron axonogenesis	4/266	36/18866	0.00159595	0.0111525	0.00740728	4
BP	GO:0034405	response to fluid shear stress	4/266	36/18866	0.00159595	0.0111525	0.00740728	4
BP	GO:2000516	positive regulation of CD4-positive, alpha-beta T cell activation	4/266	36/18866	0.00159595	0.0111525	0.00740728	4
BP	GO:0010715	regulation of extracellular matrix disassembly	3/266	17/18866	0.00162793	0.0112794	0.00749158	3
BP	GO:0010819	regulation of T cell chemotaxis	3/266	17/18866	0.00162793	0.0112794	0.00749158	3
BP	GO:0032682	negative regulation of chemokine production	3/266	17/18866	0.00162793	0.0112794	0.00749158	3
BP	GO:0061158	3'-UTR-mediated mRNA destabilization	3/266	17/18866	0.00162793	0.0112794	0.00749158	3
BP	GO:1902992	negative regulation of amyloid precursor protein catabolic process	3/266	17/18866	0.00162793	0.0112794	0.00749158	3
BP	GO:0021953	central nervous system neuron differentiation	9/266	192/18866	0.00165634	0.0114181	0.0075837	9
BP	GO:0044272	sulfur compound biosynthetic process	9/266	192/18866	0.00165634	0.0114181	0.0075837	9
BP	GO:0048015	phosphatidylinositol-mediated signaling	9/266	192/18866	0.00165634	0.0114181	0.0075837	9
BP	GO:0006027	glycosaminoglycan catabolic process	5/266	61/18866	0.00167709	0.0115029	0.00764001	5
BP	GO:0010574	regulation of vascular endothelial growth factor production	5/266	61/18866	0.00167709	0.0115029	0.00764001	5
BP	GO:0033619	membrane protein proteolysis	5/266	61/18866	0.00167709	0.0115029	0.00764001	5
BP	GO:1902904	negative regulation of supramolecular fiber organization	8/266	156/18866	0.00169481	0.0116049	0.00770777	8
BP	GO:0097237	cellular response to toxic substance	7/266	122/18866	0.00173051	0.0118295	0.00785693	7
BP	GO:0033120	positive regulation of RNA splicing	4/266	37/18866	0.00176979	0.0120375	0.00799511	4
BP	GO:0060428	lung epithelium development	4/266	37/18866	0.00176979	0.0120375	0.00799511	4
BP	GO:1904994	regulation of leukocyte adhesion to vascular endothelial cell	4/266	37/18866	0.00176979	0.0120375	0.00799511	4
BP	GO:0002761	regulation of myeloid leukocyte differentiation	7/266	123/18866	0.00181333	0.0122927	0.00816456	7
BP	GO:0048675	axon extension	7/266	123/18866	0.00181333	0.0122927	0.00816456	7
BP	GO:0034103	regulation of tissue remodeling	6/266	91/18866	0.0018198	0.0122957	0.00816659	6
BP	GO:0045682	regulation of epidermis development	6/266	91/18866	0.0018198	0.0122957	0.00816659	6
BP	GO:0030203	glycosaminoglycan metabolic process	8/266	158/18866	0.00183648	0.0123879	0.00822781	8
BP	GO:1901136	carbohydrate derivative catabolic process	9/266	195/18866	0.00184193	0.0124041	0.0082386	9
BP	GO:0032956	regulation of actin cytoskeleton organization	13/266	360/18866	0.00188251	0.0126565	0.00840625	13
BP	GO:0006721	terpenoid metabolic process	7/266	124/18866	0.00189919	0.0127267	0.00845287	7
BP	GO:0010633	negative regulation of epithelial cell migration	7/266	124/18866	0.00189919	0.0127267	0.00845287	7
BP	GO:0048017	inositol lipid-mediated signaling	9/266	196/18866	0.00190736	0.0127605	0.00847532	9
BP	GO:0032675	regulation of interleukin-6 production	8/266	159/18866	0.00191073	0.0127622	0.00847642	8
BP	GO:0045582	positive regulation of T cell differentiation	6/266	92/18866	0.00192421	0.0128312	0.00852226	6
BP	GO:0035994	response to muscle stretch	3/266	18/18866	0.00193328	0.0128497	0.00853453	3
BP	GO:0050961	detection of temperature stimulus involved in sensory perception	3/266	18/18866	0.00193328	0.0128497	0.00853453	3
BP	GO:0046635	positive regulation of alpha-beta T cell activation	5/266	63/18866	0.00193683	0.0128523	0.00853629	5
BP	GO:0030224	monocyte differentiation	4/266	38/18866	0.00195634	0.0129188	0.00858046	4
BP	GO:1903131	mononuclear cell differentiation	4/266	38/18866	0.00195634	0.0129188	0.00858046	4
BP	GO:2000403	positive regulation of lymphocyte migration	4/266	38/18866	0.00195634	0.0129188	0.00858046	4
BP	GO:0051216	cartilage development	9/266	197/18866	0.00197463	0.0130185	0.00864669	9
BP	GO:0007517	muscle organ development	14/266	407/18866	0.00200262	0.0131818	0.0087551	14
BP	GO:1903035	negative regulation of response to wounding	6/266	93/18866	0.00203309	0.0133331	0.00885562	6
BP	GO:0032872	regulation of stress-activated MAPK cascade	10/266	237/18866	0.00203542	0.0133331	0.00885562	10
BP	GO:0048588	developmental cell growth	10/266	237/18866	0.00203542	0.0133331	0.00885562	10
BP	GO:0045165	cell fate commitment	11/266	278/18866	0.00205132	0.0133943	0.00889626	11
BP	GO:0110053	regulation of actin filament organization	11/266	278/18866	0.00205132	0.0133943	0.00889626	11
BP	GO:0033344	cholesterol efflux	5/266	64/18866	0.00207718	0.0135199	0.00897965	5
BP	GO:0060135	maternal process involved in female pregnancy	5/266	64/18866	0.00207718	0.0135199	0.00897965	5
BP	GO:0060537	muscle tissue development	14/266	409/18866	0.00209466	0.013612	0.00904083	14
BP	GO:0034249	negative regulation of cellular amide metabolic process	10/266	238/18866	0.00209896	0.0136182	0.00904497	10
BP	GO:0034308	primary alcohol metabolic process	6/266	94/18866	0.00214656	0.013905	0.00923543	6
BP	GO:0007431	salivary gland development	4/266	39/18866	0.00215607	0.0139223	0.00924697	4
BP	GO:0010837	regulation of keratinocyte proliferation	4/266	39/18866	0.00215607	0.0139223	0.00924697	4
BP	GO:0007548	sex differentiation	11/266	280/18866	0.00216902	0.0139839	0.00928783	11
BP	GO:0014066	regulation of phosphatidylinositol 3-kinase signaling	7/266	127/18866	0.00217579	0.0140054	0.00930211	7
BP	GO:0010573	vascular endothelial growth factor production	5/266	65/18866	0.00222481	0.0142755	0.00948154	5
BP	GO:0060675	ureteric bud morphogenesis	5/266	65/18866	0.00222481	0.0142755	0.00948154	5
BP	GO:0070302	regulation of stress-activated protein kinase signaling cascade	10/266	240/18866	0.00223085	0.0142755	0.00948154	10
BP	GO:0009267	cellular response to starvation	8/266	163/18866	0.00223175	0.0142755	0.00948154	8
BP	GO:0002221	pattern recognition receptor signaling pathway	9/266	201/18866	0.00226294	0.0143753	0.00954779	9
BP	GO:0050709	negative regulation of protein secretion	6/266	95/18866	0.00226475	0.0143753	0.00954779	6
BP	GO:0010544	negative regulation of platelet activation	3/266	19/18866	0.002272	0.0143753	0.00954779	3
BP	GO:0045063	T-helper 1 cell differentiation	3/266	19/18866	0.002272	0.0143753	0.00954779	3
BP	GO:0048245	eosinophil chemotaxis	3/266	19/18866	0.002272	0.0143753	0.00954779	3
BP	GO:0072074	kidney mesenchyme development	3/266	19/18866	0.002272	0.0143753	0.00954779	3
BP	GO:0090026	positive regulation of monocyte chemotaxis	3/266	19/18866	0.002272	0.0143753	0.00954779	3
BP	GO:0098727	maintenance of cell number	8/266	164/18866	0.00231827	0.0146453	0.00972713	8
BP	GO:0009746	response to hexose	9/266	202/18866	0.00234001	0.0147598	0.00980317	9
BP	GO:1903320	regulation of protein modification by small protein conjugation or removal	10/266	242/18866	0.00236932	0.0148993	0.00989583	10
BP	GO:0090184	positive regulation of kidney development	4/266	40/18866	0.00236943	0.0148993	0.00989583	4
BP	GO:0032922	circadian regulation of gene expression	5/266	66/18866	0.00237993	0.0149194	0.00990917	5
BP	GO:0072171	mesonephric tubule morphogenesis	5/266	66/18866	0.00237993	0.0149194	0.00990917	5
BP	GO:2001242	regulation of intrinsic apoptotic signaling pathway	8/266	166/18866	0.00249919	0.0156429	0.0103897	8
BP	GO:0046634	regulation of alpha-beta T cell activation	6/266	97/18866	0.00251577	0.0157226	0.0104427	6
BP	GO:0045123	cellular extravasation	5/266	67/18866	0.00254277	0.0158428	0.0105225	5
BP	GO:0050918	positive chemotaxis	5/266	67/18866	0.00254277	0.0158428	0.0105225	5
BP	GO:1902042	negative regulation of extrinsic apoptotic signaling pathway via death domain receptors	4/266	41/18866	0.00259687	0.0161552	0.01073	4
BP	GO:0002544	chronic inflammatory response	3/266	20/18866	0.0026453	0.016332	0.0108474	3
BP	GO:0002827	positive regulation of T-helper 1 type immune response	3/266	20/18866	0.0026453	0.016332	0.0108474	3
BP	GO:0051412	response to corticosterone	3/266	20/18866	0.0026453	0.016332	0.0108474	3
BP	GO:0051767	nitric-oxide synthase biosynthetic process	3/266	20/18866	0.0026453	0.016332	0.0108474	3
BP	GO:0051769	regulation of nitric-oxide synthase biosynthetic process	3/266	20/18866	0.0026453	0.016332	0.0108474	3
BP	GO:0042594	response to starvation	9/266	206/18866	0.0026694	0.0164559	0.0109297	9
BP	GO:0060538	skeletal muscle organ development	8/266	168/18866	0.00269098	0.0165639	0.0110015	8
BP	GO:0032642	regulation of chemokine production	5/266	68/18866	0.00271355	0.0166777	0.011077	5
BP	GO:0034284	response to monosaccharide	9/266	207/18866	0.00275722	0.0169206	0.0112384	9
BP	GO:0008202	steroid metabolic process	12/266	332/18866	0.00276277	0.0169292	0.0112441	12
BP	GO:0052126	movement in host environment	8/266	169/18866	0.00279109	0.0170771	0.0113423	8
BP	GO:0006509	membrane protein ectodomain proteolysis	4/266	42/18866	0.00283886	0.017315	0.0115003	4
BP	GO:1902622	regulation of neutrophil migration	4/266	42/18866	0.00283886	0.017315	0.0115003	4
BP	GO:0060485	mesenchyme development	11/266	290/18866	0.0028427	0.017315	0.0115003	11
BP	GO:0035914	skeletal muscle cell differentiation	5/266	69/18866	0.00289248	0.0175234	0.0116387	5
BP	GO:0048662	negative regulation of smooth muscle cell proliferation	5/266	69/18866	0.00289248	0.0175234	0.0116387	5
BP	GO:2000573	positive regulation of DNA biosynthetic process	5/266	69/18866	0.00289248	0.0175234	0.0116387	5
BP	GO:0032635	interleukin-6 production	8/266	170/18866	0.00289409	0.0175234	0.0116387	8
BP	GO:0008585	female gonad development	6/266	100/18866	0.00293075	0.0177191	0.0117687	6
BP	GO:0034754	cellular hormone metabolic process	7/266	134/18866	0.00294207	0.0177612	0.0117967	7
BP	GO:0030856	regulation of epithelial cell differentiation	8/266	171/18866	0.00300003	0.0180844	0.0120113	8
BP	GO:0060008	Sertoli cell differentiation	3/266	21/18866	0.00305428	0.0181964	0.0120857	3
BP	GO:0061042	vascular wound healing	3/266	21/18866	0.00305428	0.0181964	0.0120857	3
BP	GO:0071498	cellular response to fluid shear stress	3/266	21/18866	0.00305428	0.0181964	0.0120857	3
BP	GO:0072111	cell proliferation involved in kidney development	3/266	21/18866	0.00305428	0.0181964	0.0120857	3
BP	GO:0072574	hepatocyte proliferation	3/266	21/18866	0.00305428	0.0181964	0.0120857	3
BP	GO:0072575	epithelial cell proliferation involved in liver morphogenesis	3/266	21/18866	0.00305428	0.0181964	0.0120857	3
BP	GO:1903055	positive regulation of extracellular matrix organization	3/266	21/18866	0.00305428	0.0181964	0.0120857	3
BP	GO:2000737	negative regulation of stem cell differentiation	3/266	21/18866	0.00305428	0.0181964	0.0120857	3
BP	GO:0051604	protein maturation	11/266	293/18866	0.00307478	0.0182918	0.0121491	11
BP	GO:0008631	intrinsic apoptotic signaling pathway in response to oxidative stress	4/266	43/18866	0.00309583	0.0183635	0.0121967	4
BP	GO:0071364	cellular response to epidermal growth factor stimulus	4/266	43/18866	0.00309583	0.0183635	0.0121967	4
BP	GO:1990138	neuron projection extension	8/266	172/18866	0.00310897	0.0184147	0.0122307	8
BP	GO:0031396	regulation of protein ubiquitination	9/266	211/18866	0.00313166	0.0185222	0.0123021	9
BP	GO:0033209	tumor necrosis factor-mediated signaling pathway	8/266	173/18866	0.00322096	0.0190228	0.0126346	8
BP	GO:0060070	canonical Wnt signaling pathway	12/266	339/18866	0.00326979	0.0192833	0.0128076	12
BP	GO:0042531	positive regulation of tyrosine phosphorylation of STAT protein	5/266	71/18866	0.00327568	0.0192901	0.0128121	5
BP	GO:0007254	JNK cascade	9/266	213/18866	0.00333335	0.0195809	0.0130053	9
BP	GO:0030833	regulation of actin filament polymerization	8/266	174/18866	0.00333606	0.0195809	0.0130053	8
BP	GO:2000027	regulation of animal organ morphogenesis	10/266	254/18866	0.00335204	0.0195809	0.0130053	10
BP	GO:0010463	mesenchymal cell proliferation	4/266	44/18866	0.00336824	0.0195809	0.0130053	4
BP	GO:0030835	negative regulation of actin filament depolymerization	4/266	44/18866	0.00336824	0.0195809	0.0130053	4
BP	GO:0042088	T-helper 1 type immune response	4/266	44/18866	0.00336824	0.0195809	0.0130053	4
BP	GO:0045687	positive regulation of glial cell differentiation	4/266	44/18866	0.00336824	0.0195809	0.0130053	4
BP	GO:0120009	intermembrane lipid transfer	4/266	44/18866	0.00336824	0.0195809	0.0130053	4
BP	GO:1903053	regulation of extracellular matrix organization	4/266	44/18866	0.00336824	0.0195809	0.0130053	4
BP	GO:0002042	cell migration involved in sprouting angiogenesis	6/266	103/18866	0.00339492	0.0196242	0.013034	6
BP	GO:0048661	positive regulation of smooth muscle cell proliferation	6/266	103/18866	0.00339492	0.0196242	0.013034	6
BP	GO:0070498	interleukin-1-mediated signaling pathway	6/266	103/18866	0.00339492	0.0196242	0.013034	6
BP	GO:0098869	cellular oxidant detoxification	6/266	103/18866	0.00339492	0.0196242	0.013034	6
BP	GO:0045600	positive regulation of fat cell differentiation	5/266	72/18866	0.00348039	0.0200893	0.013343	5
BP	GO:0006067	ethanol metabolic process	3/266	22/18866	0.0035	0.0200893	0.013343	3
BP	GO:0044342	type B pancreatic cell proliferation	3/266	22/18866	0.0035	0.0200893	0.013343	3
BP	GO:0045624	positive regulation of T-helper cell differentiation	3/266	22/18866	0.0035	0.0200893	0.013343	3
BP	GO:0072576	liver morphogenesis	3/266	22/18866	0.0035	0.0200893	0.013343	3
BP	GO:0090257	regulation of muscle system process	10/266	256/18866	0.00354347	0.0203102	0.0134897	10
BP	GO:0002456	T cell mediated immunity	6/266	104/18866	0.00356117	0.0203545	0.0135191	6
BP	GO:0003300	cardiac muscle hypertrophy	6/266	104/18866	0.00356117	0.0203545	0.0135191	6
BP	GO:0010721	negative regulation of cell development	12/266	343/18866	0.00359176	0.0205006	0.0136162	12
BP	GO:0031334	positive regulation of protein-containing complex assembly	10/266	257/18866	0.00364238	0.0207606	0.0137888	10
BP	GO:0010828	positive regulation of glucose transmembrane transport	4/266	45/18866	0.0036565	0.020783	0.0138037	4
BP	GO:0031018	endocrine pancreas development	4/266	45/18866	0.0036565	0.020783	0.0138037	4
BP	GO:0014706	striated muscle tissue development	13/266	389/18866	0.00366209	0.0207858	0.0138055	13
BP	GO:0072078	nephron tubule morphogenesis	5/266	73/18866	0.00369413	0.0209385	0.013907	5
BP	GO:0045621	positive regulation of lymphocyte differentiation	6/266	105/18866	0.00373339	0.0210733	0.0139965	6
BP	GO:0046545	development of primary female sexual characteristics	6/266	105/18866	0.00373339	0.0210733	0.0139965	6
BP	GO:1902106	negative regulation of leukocyte differentiation	6/266	105/18866	0.00373339	0.0210733	0.0139965	6
BP	GO:0071902	positive regulation of protein serine/threonine kinase activity	12/266	345/18866	0.00376208	0.0212059	0.0140845	12
BP	GO:0010810	regulation of cell-substrate adhesion	9/266	217/18866	0.00376732	0.0212061	0.0140847	9
BP	GO:0051897	positive regulation of protein kinase B signaling	8/266	178/18866	0.00382874	0.0215222	0.0142946	8
BP	GO:0019233	sensory perception of pain	6/266	106/18866	0.00391172	0.0219282	0.0145643	6
BP	GO:1904029	regulation of cyclin-dependent protein kinase activity	6/266	106/18866	0.00391172	0.0219282	0.0145643	6
BP	GO:1903362	regulation of cellular protein catabolic process	10/266	260/18866	0.00395234	0.0220576	0.0146503	10
BP	GO:0010874	regulation of cholesterol efflux	4/266	46/18866	0.00396106	0.0220576	0.0146503	4
BP	GO:1900744	regulation of p38MAPK cascade	4/266	46/18866	0.00396106	0.0220576	0.0146503	4
BP	GO:0016048	detection of temperature stimulus	3/266	23/18866	0.00398346	0.0220576	0.0146503	3
BP	GO:0032703	negative regulation of interleukin-2 production	3/266	23/18866	0.00398346	0.0220576	0.0146503	3
BP	GO:0050951	sensory perception of temperature stimulus	3/266	23/18866	0.00398346	0.0220576	0.0146503	3
BP	GO:0072215	regulation of metanephros development	3/266	23/18866	0.00398346	0.0220576	0.0146503	3
BP	GO:0097150	neuronal stem cell population maintenance	3/266	23/18866	0.00398346	0.0220576	0.0146503	3
BP	GO:2000050	regulation of non-canonical Wnt signaling pathway	3/266	23/18866	0.00398346	0.0220576	0.0146503	3
BP	GO:0006869	lipid transport	13/266	393/18866	0.00398987	0.0220632	0.014654	13
BP	GO:0014897	striated muscle hypertrophy	6/266	107/18866	0.00409629	0.022621	0.0150245	6
BP	GO:0032602	chemokine production	5/266	75/18866	0.00414958	0.0227308	0.0150974	5
BP	GO:0035019	somatic stem cell population maintenance	5/266	75/18866	0.00414958	0.0227308	0.0150974	5
BP	GO:0038034	signal transduction in absence of ligand	5/266	75/18866	0.00414958	0.0227308	0.0150974	5
BP	GO:0045685	regulation of glial cell differentiation	5/266	75/18866	0.00414958	0.0227308	0.0150974	5
BP	GO:0072088	nephron epithelium morphogenesis	5/266	75/18866	0.00414958	0.0227308	0.0150974	5
BP	GO:0097192	extrinsic apoptotic signaling pathway in absence of ligand	5/266	75/18866	0.00414958	0.0227308	0.0150974	5
BP	GO:0061448	connective tissue development	10/266	262/18866	0.00417033	0.0228138	0.0151525	10
BP	GO:0035296	regulation of tube diameter	7/266	143/18866	0.0042126	0.0229834	0.0152652	7
BP	GO:0097746	regulation of blood vessel diameter	7/266	143/18866	0.0042126	0.0229834	0.0152652	7
BP	GO:0042445	hormone metabolic process	9/266	221/18866	0.00424441	0.0231261	0.0153599	9
BP	GO:0022602	ovulation cycle process	4/266	47/18866	0.00428233	0.0232044	0.0154119	4
BP	GO:0042572	retinol metabolic process	4/266	47/18866	0.00428233	0.0232044	0.0154119	4
BP	GO:0046638	positive regulation of alpha-beta T cell differentiation	4/266	47/18866	0.00428233	0.0232044	0.0154119	4
BP	GO:0070849	response to epidermal growth factor	4/266	47/18866	0.00428233	0.0232044	0.0154119	4
BP	GO:0032526	response to retinoic acid	6/266	108/18866	0.00428721	0.0232044	0.0154119	6
BP	GO:0042063	gliogenesis	11/266	307/18866	0.00436768	0.0236086	0.0156804	11
BP	GO:0035150	regulation of tube size	7/266	144/18866	0.00437593	0.0236219	0.0156893	7
BP	GO:0043406	positive regulation of MAP kinase activity	10/266	264/18866	0.00439771	0.0237081	0.0157465	10
BP	GO:0014896	muscle hypertrophy	6/266	109/18866	0.00448463	0.024113	0.0160154	6
BP	GO:2000278	regulation of DNA biosynthetic process	6/266	109/18866	0.00448463	0.024113	0.0160154	6
BP	GO:0002407	dendritic cell chemotaxis	3/266	24/18866	0.00450556	0.0241619	0.0160479	3
BP	GO:0033622	integrin activation	3/266	24/18866	0.00450556	0.0241619	0.0160479	3
BP	GO:0071322	cellular response to carbohydrate stimulus	7/266	145/18866	0.00454401	0.0243361	0.0161636	7
BP	GO:0031952	regulation of protein autophosphorylation	4/266	48/18866	0.00462072	0.024612	0.0163468	4
BP	GO:0033628	regulation of cell adhesion mediated by integrin	4/266	48/18866	0.00462072	0.024612	0.0163468	4
BP	GO:0043370	regulation of CD4-positive, alpha-beta T cell differentiation	4/266	48/18866	0.00462072	0.024612	0.0163468	4
BP	GO:1904036	negative regulation of epithelial cell apoptotic process	4/266	48/18866	0.00462072	0.024612	0.0163468	4
BP	GO:0014015	positive regulation of gliogenesis	5/266	77/18866	0.00464377	0.024612	0.0163468	5
BP	GO:0061333	renal tubule morphogenesis	5/266	77/18866	0.00464377	0.024612	0.0163468	5
BP	GO:0072028	nephron morphogenesis	5/266	77/18866	0.00464377	0.024612	0.0163468	5
BP	GO:0150076	neuroinflammatory response	5/266	77/18866	0.00464377	0.024612	0.0163468	5
BP	GO:0002695	negative regulation of leukocyte activation	8/266	184/18866	0.00467109	0.0247247	0.0164217	8
BP	GO:0006692	prostanoid metabolic process	4/266	49/18866	0.00497665	0.0261723	0.0173832	4
BP	GO:0006693	prostaglandin metabolic process	4/266	49/18866	0.00497665	0.0261723	0.0173832	4
BP	GO:0010171	body morphogenesis	4/266	49/18866	0.00497665	0.0261723	0.0173832	4
BP	GO:0060711	labyrinthine layer development	4/266	49/18866	0.00497665	0.0261723	0.0173832	4
BP	GO:2000107	negative regulation of leukocyte apoptotic process	4/266	49/18866	0.00497665	0.0261723	0.0173832	4
BP	GO:0046697	decidualization	3/266	25/18866	0.00506718	0.0265458	0.0176312	3
BP	GO:0062149	detection of stimulus involved in sensory perception of pain	3/266	25/18866	0.00506718	0.0265458	0.0176312	3
BP	GO:0071677	positive regulation of mononuclear cell migration	3/266	25/18866	0.00506718	0.0265458	0.0176312	3
BP	GO:0043547	positive regulation of GTPase activity	13/266	406/18866	0.00522274	0.0273256	0.0181492	13
BP	GO:0043123	positive regulation of I-kappaB kinase/NF-kappaB signaling	8/266	188/18866	0.00530715	0.0277317	0.0184189	8
BP	GO:0001774	microglial cell activation	4/266	50/18866	0.00535052	0.0277805	0.0184513	4
BP	GO:0002269	leukocyte activation involved in inflammatory response	4/266	50/18866	0.00535052	0.0277805	0.0184513	4
BP	GO:0043616	keratinocyte proliferation	4/266	50/18866	0.00535052	0.0277805	0.0184513	4
BP	GO:0046850	regulation of bone remodeling	4/266	50/18866	0.00535052	0.0277805	0.0184513	4
BP	GO:0061014	positive regulation of mRNA catabolic process	4/266	50/18866	0.00535052	0.0277805	0.0184513	4
BP	GO:0045580	regulation of T cell differentiation	7/266	150/18866	0.00545856	0.0282488	0.0187623	7
BP	GO:0031397	negative regulation of protein ubiquitination	5/266	80/18866	0.00546148	0.0282488	0.0187623	5
BP	GO:1901224	positive regulation of NIK/NF-kappaB signaling	5/266	80/18866	0.00546148	0.0282488	0.0187623	5
BP	GO:0043687	post-translational protein modification	12/266	363/18866	0.00560673	0.0289634	0.0192369	12
BP	GO:0030308	negative regulation of cell growth	8/266	190/18866	0.005649	0.0291015	0.0193287	8
BP	GO:0051048	negative regulation of secretion	8/266	190/18866	0.005649	0.0291015	0.0193287	8
BP	GO:0010884	positive regulation of lipid storage	3/266	26/18866	0.00566912	0.0291015	0.0193287	3
BP	GO:0019430	removal of superoxide radicals	3/266	26/18866	0.00566912	0.0291015	0.0193287	3
BP	GO:0036315	cellular response to sterol	3/266	26/18866	0.00566912	0.0291015	0.0193287	3
BP	GO:0035272	exocrine system development	4/266	51/18866	0.00574271	0.0293684	0.019506	4
BP	GO:0043277	apoptotic cell clearance	4/266	51/18866	0.00574271	0.0293684	0.019506	4
BP	GO:0071827	plasma lipoprotein particle organization	4/266	51/18866	0.00574271	0.0293684	0.019506	4
BP	GO:0002224	toll-like receptor signaling pathway	7/266	152/18866	0.00586061	0.0299338	0.0198815	7
BP	GO:0046916	cellular transition metal ion homeostasis	6/266	116/18866	0.0060593	0.0308752	0.0205068	6
BP	GO:0021954	central nervous system neuron development	5/266	82/18866	0.00606005	0.0308752	0.0205068	5
BP	GO:0001678	cellular glucose homeostasis	7/266	153/18866	0.00606974	0.0308861	0.020514	7
BP	GO:0030514	negative regulation of BMP signaling pathway	4/266	52/18866	0.0061536	0.0312349	0.0207457	4
BP	GO:0060425	lung morphogenesis	4/266	52/18866	0.0061536	0.0312349	0.0207457	4
BP	GO:0030041	actin filament polymerization	8/266	193/18866	0.00619294	0.0313955	0.0208523	8
BP	GO:0002825	regulation of T-helper 1 type immune response	3/266	27/18866	0.00631211	0.0318809	0.0211747	3
BP	GO:0072539	T-helper 17 cell differentiation	3/266	27/18866	0.00631211	0.0318809	0.0211747	3
BP	GO:1902175	regulation of oxidative stress-induced intrinsic apoptotic signaling pathway	3/266	27/18866	0.00631211	0.0318809	0.0211747	3
BP	GO:0032731	positive regulation of interleukin-1 beta production	4/266	53/18866	0.00658359	0.0331699	0.0220308	4
BP	GO:0061756	leukocyte adhesion to vascular endothelial cell	4/266	53/18866	0.00658359	0.0331699	0.0220308	4
BP	GO:0003012	muscle system process	14/266	467/18866	0.00672693	0.0337856	0.0224398	14
BP	GO:0000187	activation of MAPK activity	7/266	156/18866	0.00673064	0.0337856	0.0224398	7
BP	GO:0008360	regulation of cell shape	7/266	156/18866	0.00673064	0.0337856	0.0224398	7
BP	GO:0002040	sprouting angiogenesis	8/266	196/18866	0.00677579	0.0339705	0.0225626	8
BP	GO:0046660	female sex differentiation	6/266	119/18866	0.00684455	0.0342311	0.0227357	6
BP	GO:0051153	regulation of striated muscle cell differentiation	6/266	119/18866	0.00684455	0.0342311	0.0227357	6
BP	GO:0009749	response to glucose	8/266	197/18866	0.00697901	0.0348221	0.0231282	8
BP	GO:0010894	negative regulation of steroid biosynthetic process	3/266	28/18866	0.00699685	0.0348221	0.0231282	3
BP	GO:0071450	cellular response to oxygen radical	3/266	28/18866	0.00699685	0.0348221	0.0231282	3
BP	GO:0071451	cellular response to superoxide	3/266	28/18866	0.00699685	0.0348221	0.0231282	3
BP	GO:0030834	regulation of actin filament depolymerization	4/266	54/18866	0.00703302	0.0349595	0.0232195	4
BP	GO:0006970	response to osmotic stress	5/266	85/18866	0.00704225	0.0349628	0.0232216	5
BP	GO:0071692	protein localization to extracellular region	14/266	470/18866	0.00709913	0.0352024	0.0233808	14
BP	GO:0030111	regulation of Wnt signaling pathway	12/266	375/18866	0.00719269	0.0355729	0.0236269	12
BP	GO:0007519	skeletal muscle tissue development	7/266	158/18866	0.00720001	0.0355729	0.0236269	7
BP	GO:0030168	platelet activation	7/266	158/18866	0.00720001	0.0355729	0.0236269	7
BP	GO:0006402	mRNA catabolic process	12/266	376/18866	0.00733933	0.0362174	0.024055	12
BP	GO:0006919	activation of cysteine-type endopeptidase activity involved in apoptotic process	5/266	86/18866	0.00739296	0.0363065	0.0241141	5
BP	GO:0034109	homotypic cell-cell adhesion	5/266	86/18866	0.00739296	0.0363065	0.0241141	5
BP	GO:0042509	regulation of tyrosine phosphorylation of STAT protein	5/266	86/18866	0.00739296	0.0363065	0.0241141	5
BP	GO:0045445	myoblast differentiation	5/266	86/18866	0.00739296	0.0363065	0.0241141	5
BP	GO:0030218	erythrocyte differentiation	6/266	121/18866	0.00740742	0.0363337	0.0241322	6
BP	GO:0002720	positive regulation of cytokine production involved in immune response	4/266	55/18866	0.00750226	0.0367107	0.0243826	4
BP	GO:0032720	negative regulation of tumor necrosis factor production	4/266	55/18866	0.00750226	0.0367107	0.0243826	4
BP	GO:0017038	protein import	8/266	200/18866	0.00761639	0.0372245	0.0247239	8
BP	GO:0006690	icosanoid metabolic process	6/266	122/18866	0.00770105	0.0375256	0.0249238	6
BP	GO:0001782	B cell homeostasis	3/266	29/18866	0.00772397	0.0375256	0.0249238	3
BP	GO:0009435	NAD biosynthetic process	3/266	29/18866	0.00772397	0.0375256	0.0249238	3
BP	GO:0019835	cytolysis	3/266	29/18866	0.00772397	0.0375256	0.0249238	3
BP	GO:0036336	dendritic cell migration	3/266	29/18866	0.00772397	0.0375256	0.0249238	3
BP	GO:0030512	negative regulation of transforming growth factor beta receptor signaling pathway	5/266	87/18866	0.00775567	0.0375456	0.0249371	5
BP	GO:0032436	positive regulation of proteasomal ubiquitin-dependent protein catabolic process	5/266	87/18866	0.00775567	0.0375456	0.0249371	5
BP	GO:0055072	iron ion homeostasis	5/266	87/18866	0.00775567	0.0375456	0.0249371	5
BP	GO:0090183	regulation of kidney development	4/266	56/18866	0.00799167	0.0386422	0.0256654	4
BP	GO:0019827	stem cell population maintenance	7/266	162/18866	0.00821099	0.0393869	0.0261601	7
BP	GO:0002291	T cell activation via T cell receptor contact with antigen bound to MHC molecule on antigen presenting cell	2/266	10/18866	0.00827116	0.0393869	0.0261601	2
BP	GO:0019062	virion attachment to host cell	2/266	10/18866	0.00827116	0.0393869	0.0261601	2
BP	GO:0034350	regulation of glial cell apoptotic process	2/266	10/18866	0.00827116	0.0393869	0.0261601	2
BP	GO:0045625	regulation of T-helper 1 cell differentiation	2/266	10/18866	0.00827116	0.0393869	0.0261601	2
BP	GO:0045647	negative regulation of erythrocyte differentiation	2/266	10/18866	0.00827116	0.0393869	0.0261601	2
BP	GO:0046598	positive regulation of viral entry into host cell	2/266	10/18866	0.00827116	0.0393869	0.0261601	2
BP	GO:0048262	determination of dorsal/ventral asymmetry	2/266	10/18866	0.00827116	0.0393869	0.0261601	2
BP	GO:0060502	epithelial cell proliferation involved in lung morphogenesis	2/266	10/18866	0.00827116	0.0393869	0.0261601	2
BP	GO:0060600	dichotomous subdivision of an epithelial terminal unit	2/266	10/18866	0.00827116	0.0393869	0.0261601	2
BP	GO:0075294	positive regulation by symbiont of entry into host	2/266	10/18866	0.00827116	0.0393869	0.0261601	2
BP	GO:2000425	regulation of apoptotic cell clearance	2/266	10/18866	0.00827116	0.0393869	0.0261601	2
BP	GO:2000659	regulation of interleukin-1-mediated signaling pathway	2/266	10/18866	0.00827116	0.0393869	0.0261601	2
BP	GO:0072330	monocarboxylic acid biosynthetic process	9/266	246/18866	0.00838403	0.0398779	0.0264862	9
BP	GO:0000303	response to superoxide	3/266	30/18866	0.00849404	0.0401403	0.0266604	3
BP	GO:0033688	regulation of osteoblast proliferation	3/266	30/18866	0.00849404	0.0401403	0.0266604	3
BP	GO:0045939	negative regulation of steroid metabolic process	3/266	30/18866	0.00849404	0.0401403	0.0266604	3
BP	GO:0001541	ovarian follicle development	4/266	57/18866	0.00850157	0.0401403	0.0266604	4
BP	GO:1903556	negative regulation of tumor necrosis factor superfamily cytokine production	4/266	57/18866	0.00850157	0.0401403	0.0266604	4
BP	GO:0001892	embryonic placenta development	5/266	89/18866	0.00851788	0.0401403	0.0266604	5
BP	GO:0007260	tyrosine phosphorylation of STAT protein	5/266	89/18866	0.00851788	0.0401403	0.0266604	5
BP	GO:1903845	negative regulation of cellular response to transforming growth factor beta stimulus	5/266	89/18866	0.00851788	0.0401403	0.0266604	5
BP	GO:0043087	regulation of GTPase activity	14/266	481/18866	0.00860674	0.0405123	0.0269075	14
BP	GO:0031349	positive regulation of defense response	12/266	385/18866	0.00876768	0.0412222	0.0273791	12
BP	GO:2000134	negative regulation of G1/S transition of mitotic cell cycle	6/266	126/18866	0.00895986	0.0420773	0.027947	6
BP	GO:0007566	embryo implantation	4/266	58/18866	0.0090323	0.0421749	0.0280118	4
BP	GO:0010656	negative regulation of muscle cell apoptotic process	4/266	58/18866	0.0090323	0.0421749	0.0280118	4
BP	GO:0030042	actin filament depolymerization	4/266	58/18866	0.0090323	0.0421749	0.0280118	4
BP	GO:0031638	zymogen activation	4/266	58/18866	0.0090323	0.0421749	0.0280118	4
BP	GO:0043551	regulation of phosphatidylinositol 3-kinase activity	4/266	58/18866	0.0090323	0.0421749	0.0280118	4
BP	GO:0001704	formation of primary germ layer	6/266	127/18866	0.00929626	0.0427663	0.0284046	6
BP	GO:0017015	regulation of transforming growth factor beta receptor signaling pathway	6/266	127/18866	0.00929626	0.0427663	0.0284046	6
BP	GO:1903052	positive regulation of proteolysis involved in cellular protein catabolic process	6/266	127/18866	0.00929626	0.0427663	0.0284046	6
BP	GO:0000305	response to oxygen radical	3/266	31/18866	0.0093076	0.0427663	0.0284046	3
BP	GO:0002675	positive regulation of acute inflammatory response	3/266	31/18866	0.0093076	0.0427663	0.0284046	3
BP	GO:0002828	regulation of type 2 immune response	3/266	31/18866	0.0093076	0.0427663	0.0284046	3
BP	GO:0034368	protein-lipid complex remodeling	3/266	31/18866	0.0093076	0.0427663	0.0284046	3
BP	GO:0034369	plasma lipoprotein particle remodeling	3/266	31/18866	0.0093076	0.0427663	0.0284046	3
BP	GO:0050974	detection of mechanical stimulus involved in sensory perception	3/266	31/18866	0.0093076	0.0427663	0.0284046	3
BP	GO:0060325	face morphogenesis	3/266	31/18866	0.0093076	0.0427663	0.0284046	3
BP	GO:0072538	T-helper 17 type immune response	3/266	31/18866	0.0093076	0.0427663	0.0284046	3
BP	GO:1902230	negative regulation of intrinsic apoptotic signaling pathway in response to DNA damage	3/266	31/18866	0.0093076	0.0427663	0.0284046	3
BP	GO:1902624	positive regulation of neutrophil migration	3/266	31/18866	0.0093076	0.0427663	0.0284046	3
BP	GO:1903531	negative regulation of secretion by cell	7/266	166/18866	0.00932291	0.0427663	0.0284046	7
BP	GO:0060333	interferon-gamma-mediated signaling pathway	5/266	91/18866	0.00933045	0.0427663	0.0284046	5
BP	GO:0097306	cellular response to alcohol	5/266	91/18866	0.00933045	0.0427663	0.0284046	5
BP	GO:0060828	regulation of canonical Wnt signaling pathway	10/266	295/18866	0.00933711	0.0427663	0.0284046	10
BP	GO:1901991	negative regulation of mitotic cell cycle phase transition	9/266	251/18866	0.0094915	0.0434247	0.0288419	9
BP	GO:1902905	positive regulation of supramolecular fiber organization	8/266	208/18866	0.00953039	0.0435538	0.0289276	8
BP	GO:0005996	monosaccharide metabolic process	10/266	296/18866	0.00954743	0.0435828	0.0289469	10
BP	GO:0001658	branching involved in ureteric bud morphogenesis	4/266	59/18866	0.00958419	0.0436043	0.0289612	4
BP	GO:0006636	unsaturated fatty acid biosynthetic process	4/266	59/18866	0.00958419	0.0436043	0.0289612	4
BP	GO:0043525	positive regulation of neuron apoptotic process	4/266	59/18866	0.00958419	0.0436043	0.0289612	4
BP	GO:0042692	muscle cell differentiation	12/266	390/18866	0.00965011	0.0438554	0.0291279	12
BP	GO:1900407	regulation of cellular response to oxidative stress	5/266	92/18866	0.00975609	0.0442385	0.0293824	5
BP	GO:1903321	negative regulation of protein modification by small protein conjugation or removal	5/266	92/18866	0.00975609	0.0442385	0.0293824	5
BP	GO:0051896	regulation of protein kinase B signaling	9/266	253/18866	0.00996418	0.0445739	0.0296052	9
BP	GO:0051924	regulation of calcium ion transport	9/266	253/18866	0.00996418	0.0445739	0.0296052	9
BP	GO:0034101	erythrocyte homeostasis	6/266	129/18866	0.00999597	0.0445739	0.0296052	6
BP	GO:1903844	regulation of cellular response to transforming growth factor beta stimulus	6/266	129/18866	0.00999597	0.0445739	0.0296052	6
BP	GO:0002604	regulation of dendritic cell antigen processing and presentation	2/266	11/18866	0.0100157	0.0445739	0.0296052	2
BP	GO:0003263	cardioblast proliferation	2/266	11/18866	0.0100157	0.0445739	0.0296052	2
BP	GO:0003264	regulation of cardioblast proliferation	2/266	11/18866	0.0100157	0.0445739	0.0296052	2
BP	GO:0006048	UDP-N-acetylglucosamine biosynthetic process	2/266	11/18866	0.0100157	0.0445739	0.0296052	2
BP	GO:0014889	muscle atrophy	2/266	11/18866	0.0100157	0.0445739	0.0296052	2
BP	GO:0019371	cyclooxygenase pathway	2/266	11/18866	0.0100157	0.0445739	0.0296052	2
BP	GO:0033327	Leydig cell differentiation	2/266	11/18866	0.0100157	0.0445739	0.0296052	2
BP	GO:0061635	regulation of protein complex stability	2/266	11/18866	0.0100157	0.0445739	0.0296052	2
BP	GO:0070417	cellular response to cold	2/266	11/18866	0.0100157	0.0445739	0.0296052	2
BP	GO:0072321	chaperone-mediated protein transport	2/266	11/18866	0.0100157	0.0445739	0.0296052	2
BP	GO:1903265	positive regulation of tumor necrosis factor-mediated signaling pathway	2/266	11/18866	0.0100157	0.0445739	0.0296052	2
BP	GO:1990440	positive regulation of transcription from RNA polymerase II promoter in response to endoplasmic reticulum stress	2/266	11/18866	0.0100157	0.0445739	0.0296052	2
BP	GO:2001269	positive regulation of cysteine-type endopeptidase activity involved in apoptotic signaling pathway	2/266	11/18866	0.0100157	0.0445739	0.0296052	2
BP	GO:0032732	positive regulation of interleukin-1 production	4/266	60/18866	0.0101575	0.0445931	0.0296179	4
BP	GO:0061900	glial cell activation	4/266	60/18866	0.0101575	0.0445931	0.0296179	4
BP	GO:0071806	protein transmembrane transport	4/266	60/18866	0.0101575	0.0445931	0.0296179	4
BP	GO:0097755	positive regulation of blood vessel diameter	4/266	60/18866	0.0101575	0.0445931	0.0296179	4
BP	GO:2000242	negative regulation of reproductive process	4/266	60/18866	0.0101575	0.0445931	0.0296179	4
BP	GO:0010743	regulation of macrophage derived foam cell differentiation	3/266	32/18866	0.0101651	0.0445931	0.0296179	3
BP	GO:0019359	nicotinamide nucleotide biosynthetic process	3/266	32/18866	0.0101651	0.0445931	0.0296179	3
BP	GO:0019363	pyridine nucleotide biosynthetic process	3/266	32/18866	0.0101651	0.0445931	0.0296179	3
BP	GO:0034367	protein-containing complex remodeling	3/266	32/18866	0.0101651	0.0445931	0.0296179	3
BP	GO:0035767	endothelial cell chemotaxis	3/266	32/18866	0.0101651	0.0445931	0.0296179	3
BP	GO:0051385	response to mineralocorticoid	3/266	32/18866	0.0101651	0.0445931	0.0296179	3
BP	GO:0061157	mRNA destabilization	3/266	32/18866	0.0101651	0.0445931	0.0296179	3
BP	GO:0032088	negative regulation of NF-kappaB transcription factor activity	5/266	93/18866	0.0101949	0.0445931	0.0296179	5
BP	GO:0045185	maintenance of protein location	5/266	93/18866	0.0101949	0.0445931	0.0296179	5
BP	GO:0051702	interaction with symbiont	5/266	93/18866	0.0101949	0.0445931	0.0296179	5
BP	GO:0072080	nephron tubule development	5/266	93/18866	0.0101949	0.0445931	0.0296179	5
BP	GO:0019318	hexose metabolic process	9/266	254/18866	0.0102071	0.0445986	0.0296216	9
BP	GO:0016125	sterol metabolic process	7/266	169/18866	0.0102264	0.0446353	0.029646	7
BP	GO:0072503	cellular divalent inorganic cation homeostasis	14/266	492/18866	0.0103575	0.0451591	0.0299938	14
BP	GO:0051701	interaction with host	8/266	212/18866	0.0106119	0.0462191	0.0306979	8
BP	GO:0010660	regulation of muscle cell apoptotic process	5/266	94/18866	0.0106471	0.0462733	0.0307339	5
BP	GO:0060349	bone morphogenesis	5/266	94/18866	0.0106471	0.0462733	0.0307339	5
BP	GO:0032434	regulation of proteasomal ubiquitin-dependent protein catabolic process	6/266	131/18866	0.0107324	0.0465945	0.0309472	6
BP	GO:0010959	regulation of metal ion transport	12/266	396/18866	0.0107986	0.0468321	0.031105	12
BP	GO:0050890	cognition	10/266	302/18866	0.0108864	0.047163	0.0313248	10
BP	GO:0003338	metanephros morphogenesis	3/266	33/18866	0.011067	0.0477427	0.0317098	3
BP	GO:0042573	retinoic acid metabolic process	3/266	33/18866	0.011067	0.0477427	0.0317098	3
BP	GO:0090022	regulation of neutrophil chemotaxis	3/266	33/18866	0.011067	0.0477427	0.0317098	3
BP	GO:1902003	regulation of amyloid-beta formation	3/266	33/18866	0.011067	0.0477427	0.0317098	3
BP	GO:0061326	renal tubule development	5/266	95/18866	0.0111127	0.0477461	0.0317121	5
BP	GO:0070167	regulation of biomineral tissue development	5/266	95/18866	0.0111127	0.0477461	0.0317121	5
BP	GO:0110149	regulation of biomineralization	5/266	95/18866	0.0111127	0.0477461	0.0317121	5
BP	GO:1902807	negative regulation of cell cycle G1/S phase transition	6/266	132/18866	0.0111146	0.0477461	0.0317121	6
BP	GO:0050806	positive regulation of synaptic transmission	7/266	172/18866	0.0111922	0.0480286	0.0318997	7
BP	GO:0010803	regulation of tumor necrosis factor-mediated signaling pathway	4/266	62/18866	0.0113698	0.0485867	0.0322704	4
BP	GO:0045824	negative regulation of innate immune response	4/266	62/18866	0.0113698	0.0485867	0.0322704	4
BP	GO:0070527	platelet aggregation	4/266	62/18866	0.0113698	0.0485867	0.0322704	4
BP	GO:1904589	regulation of protein import	4/266	62/18866	0.0113698	0.0485867	0.0322704	4
BP	GO:0021537	telencephalon development	9/266	259/18866	0.0114891	0.0490448	0.0325747	9
BP	GO:0007611	learning or memory	9/266	260/18866	0.0117593	0.0497402	0.0330366	9
BP	GO:0071333	cellular response to glucose stimulus	6/266	134/18866	0.0119079	0.0497402	0.0330366	6
BP	GO:0000185	activation of MAPKKK activity	2/266	12/18866	0.0119079	0.0497402	0.0330366	2
BP	GO:0001768	establishment of T cell polarity	2/266	12/18866	0.0119079	0.0497402	0.0330366	2
BP	GO:0002468	dendritic cell antigen processing and presentation	2/266	12/18866	0.0119079	0.0497402	0.0330366	2
BP	GO:0008298	intracellular mRNA localization	2/266	12/18866	0.0119079	0.0497402	0.0330366	2
BP	GO:0010454	negative regulation of cell fate commitment	2/266	12/18866	0.0119079	0.0497402	0.0330366	2
BP	GO:0010755	regulation of plasminogen activation	2/266	12/18866	0.0119079	0.0497402	0.0330366	2
BP	GO:0030208	dermatan sulfate biosynthetic process	2/266	12/18866	0.0119079	0.0497402	0.0330366	2
BP	GO:0031392	regulation of prostaglandin biosynthetic process	2/266	12/18866	0.0119079	0.0497402	0.0330366	2
BP	GO:0033629	negative regulation of cell adhesion mediated by integrin	2/266	12/18866	0.0119079	0.0497402	0.0330366	2
BP	GO:0033690	positive regulation of osteoblast proliferation	2/266	12/18866	0.0119079	0.0497402	0.0330366	2
BP	GO:0033700	phospholipid efflux	2/266	12/18866	0.0119079	0.0497402	0.0330366	2
BP	GO:0035630	bone mineralization involved in bone maturation	2/266	12/18866	0.0119079	0.0497402	0.0330366	2
BP	GO:0036462	TRAIL-activated apoptotic signaling pathway	2/266	12/18866	0.0119079	0.0497402	0.0330366	2
BP	GO:0042340	keratan sulfate catabolic process	2/266	12/18866	0.0119079	0.0497402	0.0330366	2
BP	GO:0044650	adhesion of symbiont to host cell	2/266	12/18866	0.0119079	0.0497402	0.0330366	2
BP	GO:0060213	positive regulation of nuclear-transcribed mRNA poly(A) tail shortening	2/266	12/18866	0.0119079	0.0497402	0.0330366	2
BP	GO:0060394	negative regulation of pathway-restricted SMAD protein phosphorylation	2/266	12/18866	0.0119079	0.0497402	0.0330366	2
BP	GO:0072537	fibroblast activation	2/266	12/18866	0.0119079	0.0497402	0.0330366	2
BP	GO:1902950	regulation of dendritic spine maintenance	2/266	12/18866	0.0119079	0.0497402	0.0330366	2
BP	GO:0070059	intrinsic apoptotic signaling pathway in response to endoplasmic reticulum stress	4/266	63/18866	0.0120094	0.0498252	0.033093	4
BP	GO:2000514	regulation of CD4-positive, alpha-beta T cell activation	4/266	63/18866	0.0120094	0.0498252	0.033093	4
BP	GO:0030431	sleep	3/266	34/18866	0.0120137	0.0498252	0.033093	3
BP	GO:0042311	vasodilation	3/266	34/18866	0.0120137	0.0498252	0.033093	3
BP	GO:0045648	positive regulation of erythrocyte differentiation	3/266	34/18866	0.0120137	0.0498252	0.033093	3
BP	GO:0046685	response to arsenic-containing substance	3/266	34/18866	0.0120137	0.0498252	0.033093	3
BP	GO:0070102	interleukin-6-mediated signaling pathway	3/266	34/18866	0.0120137	0.0498252	0.033093	3
CC	GO:0062023	collagen-containing extracellular matrix	40/268	427/19559	5.03266e-22	1.67588e-19	1.45682e-19	40
CC	GO:0101002	ficolin-1-rich granule	14/268	124/19559	1.66312e-09	1.84606e-07	1.60477e-07	14
CC	GO:1904813	ficolin-1-rich granule lumen	14/268	124/19559	1.66312e-09	1.84606e-07	1.60477e-07	14
CC	GO:0034774	secretory granule lumen	21/268	322/19559	4.00927e-09	3.08552e-07	2.68222e-07	21
CC	GO:0060205	cytoplasmic vesicle lumen	21/268	326/19559	4.98976e-09	3.08552e-07	2.68222e-07	21
CC	GO:0031983	vesicle lumen	21/268	328/19559	5.5595e-09	3.08552e-07	2.68222e-07	21
CC	GO:0043202	lysosomal lumen	11/268	96/19559	8.20745e-08	3.9044e-06	3.39406e-06	11
CC	GO:0005775	vacuolar lumen	14/268	173/19559	1.20992e-07	4.89378e-06	4.25411e-06	14
CC	GO:0072562	blood microparticle	13/268	148/19559	1.32264e-07	4.89378e-06	4.25411e-06	13
CC	GO:0031091	platelet alpha granule	8/268	91/19559	3.56307e-05	0.00109467	0.000951585	8
CC	GO:0031093	platelet alpha granule lumen	7/268	67/19559	3.61602e-05	0.00109467	0.000951585	7
CC	GO:0009897	external side of plasma membrane	17/268	417/19559	6.75877e-05	0.00187556	0.00163041	17
CC	GO:0042470	melanosome	8/268	105/19559	9.91439e-05	0.00229394	0.0019941	8
CC	GO:0048770	pigment granule	8/268	105/19559	9.91439e-05	0.00229394	0.0019941	8
CC	GO:1904724	tertiary granule lumen	6/268	55/19559	0.000103331	0.00229394	0.0019941	6
CC	GO:0008180	COP9 signalosome	5/268	36/19559	0.00012391	0.00257888	0.0022418	5
CC	GO:0016234	inclusion body	6/268	78/19559	0.000704337	0.0137967	0.0119934	6
CC	GO:0005788	endoplasmic reticulum lumen	12/268	308/19559	0.00116973	0.0216401	0.0188115	12
CC	GO:0016235	aggresome	4/268	39/19559	0.00194447	0.0330963	0.0287703	4
CC	GO:0045121	membrane raft	12/268	329/19559	0.00203547	0.0330963	0.0287703	12
CC	GO:0098857	membrane microdomain	12/268	330/19559	0.00208715	0.0330963	0.0287703	12
CC	GO:0071682	endocytic vesicle lumen	3/268	20/19559	0.00244026	0.0369367	0.0321087	3
CC	GO:0098589	membrane region	12/268	343/19559	0.00286256	0.0409788	0.0356225	12
CC	GO:0005604	basement membrane	6/268	103/19559	0.00295343	0.0409788	0.0356225	6
MF	GO:0005201	extracellular matrix structural constituent	19/265	169/18352	5.01444e-12	2.65264e-09	2.0744e-09	19
MF	GO:0061134	peptidase regulator activity	21/265	229/18352	1.91418e-11	5.063e-09	3.95932e-09	21
MF	GO:0005539	glycosaminoglycan binding	19/265	232/18352	1.23049e-09	2.16976e-07	1.69678e-07	19
MF	GO:0030414	peptidase inhibitor activity	17/265	189/18352	2.25849e-09	2.98685e-07	2.33575e-07	17
MF	GO:0061135	endopeptidase regulator activity	17/265	192/18352	2.87411e-09	3.0408e-07	2.37795e-07	17
MF	GO:0004866	endopeptidase inhibitor activity	16/265	183/18352	1.01741e-08	8.97013e-07	7.01475e-07	16
MF	GO:0051082	unfolded protein binding	13/265	118/18352	1.59835e-08	1.20789e-06	9.44586e-07	13
MF	GO:0008201	heparin binding	15/265	169/18352	2.42335e-08	1.60244e-06	1.25313e-06	15
MF	GO:0008009	chemokine activity	9/265	49/18352	2.95627e-08	1.73763e-06	1.35885e-06	9
MF	GO:0051087	chaperone binding	12/265	104/18352	3.41122e-08	1.80454e-06	1.41117e-06	12
MF	GO:0048018	receptor ligand activity	25/265	487/18352	4.50421e-08	2.16611e-06	1.69393e-06	25
MF	GO:0030546	signaling receptor activator activity	25/265	492/18352	5.4885e-08	2.41952e-06	1.89209e-06	25
MF	GO:0044183	protein folding chaperone	7/265	27/18352	8.39011e-08	3.41413e-06	2.66989e-06	7
MF	GO:0002020	protease binding	13/265	137/18352	9.62762e-08	3.63787e-06	2.84485e-06	13
MF	GO:0005125	cytokine activity	16/265	235/18352	3.32104e-07	1.17122e-05	9.15909e-06	16
MF	GO:0019955	cytokine binding	12/265	135/18352	6.14271e-07	2.03093e-05	1.58821e-05	12
MF	GO:0042379	chemokine receptor binding	9/265	70/18352	7.18461e-07	2.23568e-05	1.74833e-05	9
MF	GO:0004857	enzyme inhibitor activity	20/265	383/18352	8.11122e-07	2.3838e-05	1.86416e-05	20
MF	GO:0005178	integrin binding	12/265	144/18352	1.22713e-06	3.41659e-05	2.67181e-05	12
MF	GO:1901681	sulfur compound binding	16/265	262/18352	1.4129e-06	3.73712e-05	2.92247e-05	16
MF	GO:0044389	ubiquitin-like protein ligase binding	17/265	316/18352	3.72104e-06	9.37347e-05	7.33016e-05	17
MF	GO:0045236	CXCR chemokine receptor binding	5/265	18/18352	4.44116e-06	0.00010679	8.35108e-05	5
MF	GO:0031625	ubiquitin protein ligase binding	16/265	297/18352	7.08618e-06	0.000162982	0.000127454	16
MF	GO:0043394	proteoglycan binding	6/265	36/18352	1.15982e-05	0.000255645	0.000199917	6
MF	GO:0030021	extracellular matrix structural constituent conferring compression resistance	5/265	22/18352	1.30193e-05	0.000275488	0.000215435	5
MF	GO:0031072	heat shock protein binding	10/265	127/18352	1.57989e-05	0.000321446	0.000251375	10
MF	GO:0001664	G protein-coupled receptor binding	15/265	293/18352	2.49712e-05	0.00048925	0.000382599	15
MF	GO:0019838	growth factor binding	10/265	136/18352	2.86678e-05	0.000541617	0.000423551	10
MF	GO:0005126	cytokine receptor binding	14/265	271/18352	4.21715e-05	0.000769266	0.000601575	14
MF	GO:0008191	metalloendopeptidase inhibitor activity	4/265	16/18352	6.74659e-05	0.00115127	0.000900309	4
MF	GO:0023026	MHC class II protein complex binding	4/265	16/18352	6.74659e-05	0.00115127	0.000900309	4
MF	GO:0001221	transcription cofactor binding	6/265	51/18352	8.94723e-05	0.00147909	0.00115666	6
MF	GO:0120020	cholesterol transfer activity	4/265	20/18352	0.00017161	0.00275097	0.00215129	4
MF	GO:0120015	sterol transfer activity	4/265	21/18352	0.000209594	0.00320959	0.00250994	4
MF	GO:0070851	growth factor receptor binding	9/265	141/18352	0.000212355	0.00320959	0.00250994	9
MF	GO:0042826	histone deacetylase binding	8/265	115/18352	0.0002656	0.00390285	0.00305208	8
MF	GO:0060590	ATPase regulator activity	5/265	41/18352	0.000296172	0.00423445	0.00331139	5
MF	GO:0023023	MHC protein complex binding	4/265	25/18352	0.000423338	0.00589332	0.00460864	4
MF	GO:0097493	structural molecule activity conferring elasticity	3/265	11/18352	0.000450809	0.00611482	0.00478186	3
MF	GO:0048020	CCR chemokine receptor binding	5/265	47/18352	0.000565012	0.007408	0.00579315	5
MF	GO:0051787	misfolded protein binding	4/265	27/18352	0.000574155	0.007408	0.00579315	4
MF	GO:0008083	growth factor activity	9/265	162/18352	0.000590254	0.00743439	0.00581378	9
MF	GO:0070888	E-box binding	5/265	50/18352	0.000753466	0.00919561	0.00719107	5
MF	GO:0036122	BMP binding	3/265	13/18352	0.000764852	0.00919561	0.00719107	3
MF	GO:0005496	steroid binding	7/265	106/18352	0.000874101	0.0102755	0.00803559	7
MF	GO:0004029	aldehyde dehydrogenase (NAD+) activity	3/265	15/18352	0.00119107	0.0134059	0.0104836	3
MF	GO:0005161	platelet-derived growth factor receptor binding	3/265	15/18352	0.00119107	0.0134059	0.0104836	3
MF	GO:0015248	sterol transporter activity	4/265	33/18352	0.00125086	0.0135042	0.0105604	4
MF	GO:0019956	chemokine binding	4/265	33/18352	0.00125086	0.0135042	0.0105604	4
MF	GO:0071813	lipoprotein particle binding	4/265	34/18352	0.00140172	0.0142082	0.011111	4
MF	GO:0071814	protein-lipid complex binding	4/265	34/18352	0.00140172	0.0142082	0.011111	4
MF	GO:0004030	aldehyde dehydrogenase [NAD(P)+] activity	3/265	16/18352	0.00145037	0.0142082	0.011111	3
MF	GO:0008035	high-density lipoprotein particle binding	3/265	16/18352	0.00145037	0.0142082	0.011111	3
MF	GO:0043395	heparan sulfate proteoglycan binding	3/265	16/18352	0.00145037	0.0142082	0.011111	3
MF	GO:0004869	cysteine-type endopeptidase inhibitor activity	5/265	59/18352	0.0016025	0.0151379	0.011838	5
MF	GO:0032934	sterol binding	5/265	59/18352	0.0016025	0.0151379	0.011838	5
MF	GO:0061629	RNA polymerase II-specific DNA-binding transcription factor binding	11/265	267/18352	0.00179808	0.0166875	0.0130498	11
MF	GO:0016722	oxidoreductase activity, oxidizing metal ions	3/265	19/18352	0.00243065	0.0221692	0.0173366	3
MF	GO:0016504	peptidase activator activity	4/265	40/18352	0.00258159	0.0231468	0.018101	4
MF	GO:0120013	lipid transfer activity	4/265	42/18352	0.00309144	0.0272562	0.0213146	4
MF	GO:0005319	lipid transporter activity	7/265	134/18352	0.00335186	0.0290678	0.0227313	7
MF	GO:0005518	collagen binding	5/265	70/18352	0.003408	0.029078	0.0227393	5
MF	GO:0001227	DNA-binding transcription repressor activity, RNA polymerase II-specific	12/265	335/18352	0.00359146	0.0301569	0.023583	12
MF	GO:0001217	DNA-binding transcription repressor activity	12/265	336/18352	0.00367789	0.0304001	0.0237732	12
MF	GO:0001046	core promoter sequence-specific DNA binding	4/265	46/18352	0.00430898	0.0350685	0.027424	4
MF	GO:0001102	RNA polymerase II activating transcription factor binding	4/265	47/18352	0.00465726	0.0373286	0.0291914	4
MF	GO:0140297	DNA-binding transcription factor binding	12/265	347/18352	0.00474405	0.0374567	0.0292916	12
MF	GO:0001671	ATPase activator activity	3/265	25/18352	0.00541294	0.0421095	0.0329301	3
MF	GO:0033613	activating transcription factor binding	5/265	80/18352	0.00602737	0.0457544	0.0357805	5
MF	GO:0035925	mRNA 3'-UTR AU-rich region binding	3/265	26/18352	0.00605445	0.0457544	0.0357805	3
MF	GO:0001968	fibronectin binding	3/265	27/18352	0.00673949	0.0495165	0.0387225	3
MF	GO:0017091	AU-rich element binding	3/265	27/18352	0.00673949	0.0495165	0.0387225	3

## Sheet: c. CH2 GO
Supplementary Data 4c. GO analysis of CH2 fibroblasts.
ONTOLOGY	ID	Description	GeneRatio	BgRatio	pvalue	p.adjust	qvalue	Count
BP	GO:0006613	cotranslational protein targeting to membrane	45/211	109/18866	5.607e-60	1.47408e-56	1.40057e-56	45
BP	GO:0000184	nuclear-transcribed mRNA catabolic process, nonsense-mediated decay	46/211	120/18866	1.75774e-59	2.31055e-56	2.19532e-56	46
BP	GO:0006614	SRP-dependent cotranslational protein targeting to membrane	44/211	105/18866	5.44912e-59	4.77525e-56	4.53711e-56	44
BP	GO:0045047	protein targeting to ER	44/211	120/18866	7.95917e-56	5.23116e-53	4.97029e-53	44
BP	GO:0072599	establishment of protein localization to endoplasmic reticulum	44/211	124/18866	4.55874e-55	2.39698e-52	2.27745e-52	44
BP	GO:0070972	protein localization to endoplasmic reticulum	44/211	152/18866	1.67838e-50	7.35412e-48	6.98738e-48	44
BP	GO:0019083	viral transcription	46/211	178/18866	2.93269e-50	1.10144e-47	1.04651e-47	46
BP	GO:0019080	viral gene expression	47/211	195/18866	8.72036e-50	2.86573e-47	2.72282e-47	47
BP	GO:0000956	nuclear-transcribed mRNA catabolic process	48/211	210/18866	1.20013e-49	3.50572e-47	3.33089e-47	48
BP	GO:0006413	translational initiation	45/211	192/18866	4.91525e-47	1.29222e-44	1.22778e-44	45
BP	GO:0006612	protein targeting to membrane	45/211	210/18866	3.98745e-45	9.53e-43	9.05475e-43	45
BP	GO:0006402	mRNA catabolic process	51/211	376/18866	1.13237e-40	2.48083e-38	2.35711e-38	51
BP	GO:0006401	RNA catabolic process	52/211	415/18866	1.07949e-39	2.18305e-37	2.07419e-37	52
BP	GO:0090150	establishment of protein localization to membrane	46/211	342/18866	1.94617e-36	3.65463e-34	3.47237e-34	46
BP	GO:0006605	protein targeting	48/211	444/18866	1.57054e-33	2.75263e-31	2.61536e-31	48
BP	GO:0002181	cytoplasmic translation	25/211	103/18866	1.01545e-26	1.66852e-24	1.58531e-24	25
BP	GO:0042254	ribosome biogenesis	24/211	310/18866	9.78533e-14	1.51327e-11	1.43781e-11	24
BP	GO:0022613	ribonucleoprotein complex biogenesis	26/211	482/18866	3.40125e-11	4.96772e-09	4.71998e-09	26
BP	GO:0006414	translational elongation	14/211	135/18866	3.60741e-10	4.99152e-08	4.7426e-08	14
BP	GO:0042273	ribosomal large subunit biogenesis	11/211	74/18866	5.95343e-10	7.82578e-08	7.43552e-08	11
BP	GO:0006364	rRNA processing	17/211	227/18866	7.6558e-10	9.58433e-08	9.10637e-08	17
BP	GO:0016072	rRNA metabolic process	17/211	238/18866	1.58183e-09	1.89029e-07	1.79602e-07	17
BP	GO:0042255	ribosome assembly	10/211	67/18866	3.52079e-09	4.02442e-07	3.82372e-07	10
BP	GO:0070125	mitochondrial translational elongation	11/211	88/18866	3.97676e-09	4.35621e-07	4.13897e-07	11
BP	GO:0070126	mitochondrial translational termination	11/211	89/18866	4.49355e-09	4.72541e-07	4.48976e-07	11
BP	GO:0042274	ribosomal small subunit biogenesis	10/211	75/18866	1.08883e-08	1.10097e-06	1.04607e-06	10
BP	GO:0006415	translational termination	11/211	105/18866	2.62278e-08	2.55381e-06	2.42646e-06	11
BP	GO:0000028	ribosomal small subunit assembly	6/211	21/18866	8.59833e-08	8.07322e-06	7.67062e-06	6
BP	GO:0032543	mitochondrial translation	11/211	135/18866	3.51696e-07	3.0955e-05	2.94113e-05	11
BP	GO:0140053	mitochondrial gene expression	12/211	165/18866	3.53233e-07	3.0955e-05	2.94113e-05	12
BP	GO:0034470	ncRNA processing	18/211	400/18866	6.21348e-07	5.26943e-05	5.00665e-05	18
BP	GO:0061844	antimicrobial humoral immune response mediated by antimicrobial peptide	8/211	75/18866	1.90212e-06	0.000156271	0.000148478	8
BP	GO:0006119	oxidative phosphorylation	10/211	149/18866	6.99559e-06	0.000557315	0.000529522	10
BP	GO:0034660	ncRNA metabolic process	18/211	493/18866	1.15686e-05	0.000894526	0.000849917	18
BP	GO:0022618	ribonucleoprotein complex assembly	12/211	233/18866	1.29171e-05	0.000964349	0.000916258	12
BP	GO:0042775	mitochondrial ATP synthesis coupled electron transport	8/211	97/18866	1.32052e-05	0.000964349	0.000916258	8
BP	GO:0042773	ATP synthesis coupled electron transport	8/211	98/18866	1.42425e-05	0.00101198	0.000961518	8
BP	GO:0071826	ribonucleoprotein complex subunit organization	12/211	240/18866	1.73583e-05	0.00120092	0.00114103	12
BP	GO:0000027	ribosomal large subunit assembly	5/211	30/18866	1.89382e-05	0.00127663	0.00121296	5
BP	GO:0043624	cellular protein complex disassembly	11/211	224/18866	4.60046e-05	0.00302365	0.00287286	11
BP	GO:0022904	respiratory electron transport chain	8/211	116/18866	4.84303e-05	0.00310544	0.00295058	8
BP	GO:0046034	ATP metabolic process	13/211	311/18866	5.0619e-05	0.00316851	0.0030105	13
BP	GO:0032984	protein-containing complex disassembly	13/211	330/18866	9.22604e-05	0.00564076	0.00535946	13
BP	GO:0008380	RNA splicing	16/211	487/18866	0.000123984	0.00740804	0.00703861	16
BP	GO:0019730	antimicrobial humoral response	8/211	137/18866	0.000156016	0.00892657	0.00848141	8
BP	GO:0097250	mitochondrial respirasome assembly	3/211	10/18866	0.000156189	0.00892657	0.00848141	3
BP	GO:0008334	histone mRNA metabolic process	4/211	25/18866	0.000159979	0.0089486	0.00850235	4
BP	GO:0022900	electron transport chain	9/211	184/18866	0.000233362	0.0127814	0.012144	9
BP	GO:0030490	maturation of SSU-rRNA	5/211	51/18866	0.000258033	0.0138442	0.0131538	5
BP	GO:0071044	histone mRNA catabolic process	3/211	12/18866	0.000281649	0.0148091	0.0140706	3
BP	GO:0006122	mitochondrial electron transport, ubiquinol to cytochrome c	3/211	15/18866	0.000568242	0.0292923	0.0278315	3
BP	GO:0034101	erythrocyte homeostasis	7/211	129/18866	0.00062589	0.0316436	0.0300655	7
BP	GO:0000460	maturation of 5.8S rRNA	4/211	36/18866	0.000676652	0.0335645	0.0318907	4
BP	GO:0021543	pallium development	8/211	173/18866	0.000749108	0.0364704	0.0346517	8
BP	GO:2001233	regulation of apoptotic signaling pathway	13/211	413/18866	0.000797193	0.0375356	0.0356637	13
BP	GO:0031640	killing of cells of other organism	5/211	65/18866	0.000799541	0.0375356	0.0356637	5
BP	GO:0000462	maturation of SSU-rRNA from tricistronic rRNA transcript (SSU-rRNA, 5.8S rRNA, LSU-rRNA)	4/211	38/18866	0.000833264	0.0384325	0.0365159	4
BP	GO:1903050	regulation of proteolysis involved in cellular protein catabolic process	9/211	225/18866	0.00100011	0.0448475	0.042611	9
BP	GO:0033108	mitochondrial respiratory chain complex assembly	6/211	102/18866	0.00100647	0.0448475	0.042611	6
CC	GO:0044391	ribosomal subunit	57/211	187/19559	3.84155e-68	1.34454e-65	1.19695e-65	57
CC	GO:0022626	cytosolic ribosome	47/211	110/19559	2.67511e-64	4.68145e-62	4.16755e-62	47
CC	GO:0005840	ribosome	58/211	270/19559	1.76118e-59	2.05471e-57	1.82916e-57	58
CC	GO:0022625	cytosolic large ribosomal subunit	28/211	58/19559	2.89257e-40	2.531e-38	2.25316e-38	28
CC	GO:0015934	large ribosomal subunit	32/211	116/19559	1.78997e-36	1.25298e-34	1.11543e-34	32
CC	GO:0015935	small ribosomal subunit	25/211	74/19559	3.43627e-31	2.00449e-29	1.78445e-29	25
CC	GO:0022627	cytosolic small ribosomal subunit	19/211	47/19559	9.9129e-26	4.95645e-24	4.41236e-24	19
CC	GO:0042788	polysomal ribosome	16/211	32/19559	9.76623e-24	4.27272e-22	3.80369e-22	16
CC	GO:0005844	polysome	16/211	69/19559	2.19212e-17	8.52491e-16	7.58909e-16	16
CC	GO:0005743	mitochondrial inner membrane	27/211	489/19559	3.56954e-12	1.24934e-10	1.11219e-10	27
CC	GO:0098798	mitochondrial protein complex	19/211	265/19559	8.54269e-11	2.71813e-09	2.41975e-09	19
CC	GO:0005925	focal adhesion	23/211	415/19559	1.47489e-10	4.30175e-09	3.82953e-09	23
CC	GO:0030055	cell-substrate junction	23/211	423/19559	2.14831e-10	5.78391e-09	5.14899e-09	23
CC	GO:0000313	organellar ribosome	10/211	87/19559	3.34833e-08	7.81276e-07	6.95512e-07	10
CC	GO:0005761	mitochondrial ribosome	10/211	87/19559	3.34833e-08	7.81276e-07	6.95512e-07	10
CC	GO:0005791	rough endoplasmic reticulum	9/211	84/19559	3.05067e-07	6.67335e-06	5.94078e-06	9
CC	GO:0000314	organellar small ribosomal subunit	6/211	28/19559	4.53657e-07	8.8211e-06	7.85277e-06	6
CC	GO:0005763	mitochondrial small ribosomal subunit	6/211	28/19559	4.53657e-07	8.8211e-06	7.85277e-06	6
CC	GO:0070469	respirasome	8/211	101/19559	1.37456e-05	0.000253209	0.000225413	8
CC	GO:0005746	mitochondrial respirasome	7/211	89/19559	5.0165e-05	0.000877888	0.000781518	7
CC	GO:0005759	mitochondrial matrix	16/211	473/19559	5.82934e-05	0.000971556	0.000864904	16
CC	GO:0098800	inner mitochondrial membrane protein complex	8/211	138/19559	0.000128449	0.00204351	0.00181919	8
CC	GO:0030867	rough endoplasmic reticulum membrane	4/211	29/19559	0.000253022	0.00385034	0.00342767	4
CC	GO:0014069	postsynaptic density	12/211	337/19559	0.000312475	0.00455692	0.00405669	12
CC	GO:0032279	asymmetric synapse	12/211	343/19559	0.000366353	0.00512894	0.00456591	12
CC	GO:0098554	cytoplasmic side of endoplasmic reticulum membrane	3/211	15/19559	0.000511754	0.006889	0.00613276	3
CC	GO:0099572	postsynaptic specialization	12/211	361/19559	0.00057747	0.00748573	0.00666399	12
CC	GO:0098984	neuron to neuron synapse	12/211	368/19559	0.000683462	0.00854328	0.00760545	12
CC	GO:0098803	respiratory chain complex	5/211	85/19559	0.002272	0.0274207	0.0244106	5
CC	GO:0000315	organellar large ribosomal subunit	4/211	57/19559	0.00332643	0.0375565	0.0334337	4
CC	GO:0005762	mitochondrial large ribosomal subunit	4/211	57/19559	0.00332643	0.0375565	0.0334337	4
CC	GO:0071007	U2-type catalytic step 2 spliceosome	3/211	30/19559	0.00405419	0.0443428	0.0394751	3
CC	GO:0098562	cytoplasmic side of membrane	7/211	188/19559	0.00438206	0.0464764	0.0413745	7
MF	GO:0003735	structural constituent of ribosome	57/214	202/18352	5.36108e-64	2.11763e-61	2.088e-61	57
MF	GO:0019843	rRNA binding	10/214	64/18352	3.29542e-09	6.50845e-07	6.4174e-07	10
MF	GO:0070181	small ribosomal subunit rRNA binding	4/214	10/18352	3.57348e-06	0.000470508	0.000463925	4
MF	GO:0050786	RAGE receptor binding	3/214	11/18352	0.000240767	0.0237757	0.0234431	3

## Sheet: d. CH3 GO
Supplementary Data 4d. GO analysis of CH3 fibroblasts.
ONTOLOGY	ID	Description	GeneRatio	BgRatio	pvalue	p.adjust	qvalue	Count
BP	GO:0006613	cotranslational protein targeting to membrane	45/211	109/18866	5.607e-60	1.47408e-56	1.40057e-56	45
BP	GO:0000184	nuclear-transcribed mRNA catabolic process, nonsense-mediated decay	46/211	120/18866	1.75774e-59	2.31055e-56	2.19532e-56	46
BP	GO:0006614	SRP-dependent cotranslational protein targeting to membrane	44/211	105/18866	5.44912e-59	4.77525e-56	4.53711e-56	44
BP	GO:0045047	protein targeting to ER	44/211	120/18866	7.95917e-56	5.23116e-53	4.97029e-53	44
BP	GO:0072599	establishment of protein localization to endoplasmic reticulum	44/211	124/18866	4.55874e-55	2.39698e-52	2.27745e-52	44
BP	GO:0070972	protein localization to endoplasmic reticulum	44/211	152/18866	1.67838e-50	7.35412e-48	6.98738e-48	44
BP	GO:0019083	viral transcription	46/211	178/18866	2.93269e-50	1.10144e-47	1.04651e-47	46
BP	GO:0019080	viral gene expression	47/211	195/18866	8.72036e-50	2.86573e-47	2.72282e-47	47
BP	GO:0000956	nuclear-transcribed mRNA catabolic process	48/211	210/18866	1.20013e-49	3.50572e-47	3.33089e-47	48
BP	GO:0006413	translational initiation	45/211	192/18866	4.91525e-47	1.29222e-44	1.22778e-44	45
BP	GO:0006612	protein targeting to membrane	45/211	210/18866	3.98745e-45	9.53e-43	9.05475e-43	45
BP	GO:0006402	mRNA catabolic process	51/211	376/18866	1.13237e-40	2.48083e-38	2.35711e-38	51
BP	GO:0006401	RNA catabolic process	52/211	415/18866	1.07949e-39	2.18305e-37	2.07419e-37	52
BP	GO:0090150	establishment of protein localization to membrane	46/211	342/18866	1.94617e-36	3.65463e-34	3.47237e-34	46
BP	GO:0006605	protein targeting	48/211	444/18866	1.57054e-33	2.75263e-31	2.61536e-31	48
BP	GO:0002181	cytoplasmic translation	25/211	103/18866	1.01545e-26	1.66852e-24	1.58531e-24	25
BP	GO:0042254	ribosome biogenesis	24/211	310/18866	9.78533e-14	1.51327e-11	1.43781e-11	24
BP	GO:0022613	ribonucleoprotein complex biogenesis	26/211	482/18866	3.40125e-11	4.96772e-09	4.71998e-09	26
BP	GO:0006414	translational elongation	14/211	135/18866	3.60741e-10	4.99152e-08	4.7426e-08	14
BP	GO:0042273	ribosomal large subunit biogenesis	11/211	74/18866	5.95343e-10	7.82578e-08	7.43552e-08	11
BP	GO:0006364	rRNA processing	17/211	227/18866	7.6558e-10	9.58433e-08	9.10637e-08	17
BP	GO:0016072	rRNA metabolic process	17/211	238/18866	1.58183e-09	1.89029e-07	1.79602e-07	17
BP	GO:0042255	ribosome assembly	10/211	67/18866	3.52079e-09	4.02442e-07	3.82372e-07	10
BP	GO:0070125	mitochondrial translational elongation	11/211	88/18866	3.97676e-09	4.35621e-07	4.13897e-07	11
BP	GO:0070126	mitochondrial translational termination	11/211	89/18866	4.49355e-09	4.72541e-07	4.48976e-07	11
BP	GO:0042274	ribosomal small subunit biogenesis	10/211	75/18866	1.08883e-08	1.10097e-06	1.04607e-06	10
BP	GO:0006415	translational termination	11/211	105/18866	2.62278e-08	2.55381e-06	2.42646e-06	11
BP	GO:0000028	ribosomal small subunit assembly	6/211	21/18866	8.59833e-08	8.07322e-06	7.67062e-06	6
BP	GO:0032543	mitochondrial translation	11/211	135/18866	3.51696e-07	3.0955e-05	2.94113e-05	11
BP	GO:0140053	mitochondrial gene expression	12/211	165/18866	3.53233e-07	3.0955e-05	2.94113e-05	12
BP	GO:0034470	ncRNA processing	18/211	400/18866	6.21348e-07	5.26943e-05	5.00665e-05	18
BP	GO:0061844	antimicrobial humoral immune response mediated by antimicrobial peptide	8/211	75/18866	1.90212e-06	0.000156271	0.000148478	8
BP	GO:0006119	oxidative phosphorylation	10/211	149/18866	6.99559e-06	0.000557315	0.000529522	10
BP	GO:0034660	ncRNA metabolic process	18/211	493/18866	1.15686e-05	0.000894526	0.000849917	18
BP	GO:0022618	ribonucleoprotein complex assembly	12/211	233/18866	1.29171e-05	0.000964349	0.000916258	12
BP	GO:0042775	mitochondrial ATP synthesis coupled electron transport	8/211	97/18866	1.32052e-05	0.000964349	0.000916258	8
BP	GO:0042773	ATP synthesis coupled electron transport	8/211	98/18866	1.42425e-05	0.00101198	0.000961518	8
BP	GO:0071826	ribonucleoprotein complex subunit organization	12/211	240/18866	1.73583e-05	0.00120092	0.00114103	12
BP	GO:0000027	ribosomal large subunit assembly	5/211	30/18866	1.89382e-05	0.00127663	0.00121296	5
BP	GO:0043624	cellular protein complex disassembly	11/211	224/18866	4.60046e-05	0.00302365	0.00287286	11
BP	GO:0022904	respiratory electron transport chain	8/211	116/18866	4.84303e-05	0.00310544	0.00295058	8
BP	GO:0046034	ATP metabolic process	13/211	311/18866	5.0619e-05	0.00316851	0.0030105	13
BP	GO:0032984	protein-containing complex disassembly	13/211	330/18866	9.22604e-05	0.00564076	0.00535946	13
BP	GO:0008380	RNA splicing	16/211	487/18866	0.000123984	0.00740804	0.00703861	16
BP	GO:0019730	antimicrobial humoral response	8/211	137/18866	0.000156016	0.00892657	0.00848141	8
BP	GO:0097250	mitochondrial respirasome assembly	3/211	10/18866	0.000156189	0.00892657	0.00848141	3
BP	GO:0008334	histone mRNA metabolic process	4/211	25/18866	0.000159979	0.0089486	0.00850235	4
BP	GO:0022900	electron transport chain	9/211	184/18866	0.000233362	0.0127814	0.012144	9
BP	GO:0030490	maturation of SSU-rRNA	5/211	51/18866	0.000258033	0.0138442	0.0131538	5
BP	GO:0071044	histone mRNA catabolic process	3/211	12/18866	0.000281649	0.0148091	0.0140706	3
BP	GO:0006122	mitochondrial electron transport, ubiquinol to cytochrome c	3/211	15/18866	0.000568242	0.0292923	0.0278315	3
BP	GO:0034101	erythrocyte homeostasis	7/211	129/18866	0.00062589	0.0316436	0.0300655	7
BP	GO:0000460	maturation of 5.8S rRNA	4/211	36/18866	0.000676652	0.0335645	0.0318907	4
BP	GO:0021543	pallium development	8/211	173/18866	0.000749108	0.0364704	0.0346517	8
BP	GO:2001233	regulation of apoptotic signaling pathway	13/211	413/18866	0.000797193	0.0375356	0.0356637	13
BP	GO:0031640	killing of cells of other organism	5/211	65/18866	0.000799541	0.0375356	0.0356637	5
BP	GO:0000462	maturation of SSU-rRNA from tricistronic rRNA transcript (SSU-rRNA, 5.8S rRNA, LSU-rRNA)	4/211	38/18866	0.000833264	0.0384325	0.0365159	4
BP	GO:1903050	regulation of proteolysis involved in cellular protein catabolic process	9/211	225/18866	0.00100011	0.0448475	0.042611	9
BP	GO:0033108	mitochondrial respiratory chain complex assembly	6/211	102/18866	0.00100647	0.0448475	0.042611	6
CC	GO:0044391	ribosomal subunit	57/211	187/19559	3.84155e-68	1.34454e-65	1.19695e-65	57
CC	GO:0022626	cytosolic ribosome	47/211	110/19559	2.67511e-64	4.68145e-62	4.16755e-62	47
CC	GO:0005840	ribosome	58/211	270/19559	1.76118e-59	2.05471e-57	1.82916e-57	58
CC	GO:0022625	cytosolic large ribosomal subunit	28/211	58/19559	2.89257e-40	2.531e-38	2.25316e-38	28
CC	GO:0015934	large ribosomal subunit	32/211	116/19559	1.78997e-36	1.25298e-34	1.11543e-34	32
CC	GO:0015935	small ribosomal subunit	25/211	74/19559	3.43627e-31	2.00449e-29	1.78445e-29	25
CC	GO:0022627	cytosolic small ribosomal subunit	19/211	47/19559	9.9129e-26	4.95645e-24	4.41236e-24	19
CC	GO:0042788	polysomal ribosome	16/211	32/19559	9.76623e-24	4.27272e-22	3.80369e-22	16
CC	GO:0005844	polysome	16/211	69/19559	2.19212e-17	8.52491e-16	7.58909e-16	16
CC	GO:0005743	mitochondrial inner membrane	27/211	489/19559	3.56954e-12	1.24934e-10	1.11219e-10	27
CC	GO:0098798	mitochondrial protein complex	19/211	265/19559	8.54269e-11	2.71813e-09	2.41975e-09	19
CC	GO:0005925	focal adhesion	23/211	415/19559	1.47489e-10	4.30175e-09	3.82953e-09	23
CC	GO:0030055	cell-substrate junction	23/211	423/19559	2.14831e-10	5.78391e-09	5.14899e-09	23
CC	GO:0000313	organellar ribosome	10/211	87/19559	3.34833e-08	7.81276e-07	6.95512e-07	10
CC	GO:0005761	mitochondrial ribosome	10/211	87/19559	3.34833e-08	7.81276e-07	6.95512e-07	10
CC	GO:0005791	rough endoplasmic reticulum	9/211	84/19559	3.05067e-07	6.67335e-06	5.94078e-06	9
CC	GO:0000314	organellar small ribosomal subunit	6/211	28/19559	4.53657e-07	8.8211e-06	7.85277e-06	6
CC	GO:0005763	mitochondrial small ribosomal subunit	6/211	28/19559	4.53657e-07	8.8211e-06	7.85277e-06	6
CC	GO:0070469	respirasome	8/211	101/19559	1.37456e-05	0.000253209	0.000225413	8
CC	GO:0005746	mitochondrial respirasome	7/211	89/19559	5.0165e-05	0.000877888	0.000781518	7
CC	GO:0005759	mitochondrial matrix	16/211	473/19559	5.82934e-05	0.000971556	0.000864904	16
CC	GO:0098800	inner mitochondrial membrane protein complex	8/211	138/19559	0.000128449	0.00204351	0.00181919	8
CC	GO:0030867	rough endoplasmic reticulum membrane	4/211	29/19559	0.000253022	0.00385034	0.00342767	4
CC	GO:0014069	postsynaptic density	12/211	337/19559	0.000312475	0.00455692	0.00405669	12
CC	GO:0032279	asymmetric synapse	12/211	343/19559	0.000366353	0.00512894	0.00456591	12
CC	GO:0098554	cytoplasmic side of endoplasmic reticulum membrane	3/211	15/19559	0.000511754	0.006889	0.00613276	3
CC	GO:0099572	postsynaptic specialization	12/211	361/19559	0.00057747	0.00748573	0.00666399	12
CC	GO:0098984	neuron to neuron synapse	12/211	368/19559	0.000683462	0.00854328	0.00760545	12
CC	GO:0098803	respiratory chain complex	5/211	85/19559	0.002272	0.0274207	0.0244106	5
CC	GO:0000315	organellar large ribosomal subunit	4/211	57/19559	0.00332643	0.0375565	0.0334337	4
CC	GO:0005762	mitochondrial large ribosomal subunit	4/211	57/19559	0.00332643	0.0375565	0.0334337	4
CC	GO:0071007	U2-type catalytic step 2 spliceosome	3/211	30/19559	0.00405419	0.0443428	0.0394751	3
CC	GO:0098562	cytoplasmic side of membrane	7/211	188/19559	0.00438206	0.0464764	0.0413745	7
MF	GO:0003735	structural constituent of ribosome	57/214	202/18352	5.36108e-64	2.11763e-61	2.088e-61	57
MF	GO:0019843	rRNA binding	10/214	64/18352	3.29542e-09	6.50845e-07	6.4174e-07	10
MF	GO:0070181	small ribosomal subunit rRNA binding	4/214	10/18352	3.57348e-06	0.000470508	0.000463925	4
MF	GO:0050786	RAGE receptor binding	3/214	11/18352	0.000240767	0.0237757	0.0234431	3
