# Supplementary material for: ZIP1+ fibroblasts protect lung cancer against chemotherapy via connexin-43 mediated intercellular Zn2+ transfer
Source: Nat Commun. 2022 Oct 7;13:5919. doi: 10.1038/s41467-022-33521-4 (PMC9547061; doi:10.1038/s41467-022-33521-4)
Supplement: Supplementary file 8 — Supplementary Data 5 [file 41467_2022_33521_MOESM8_ESM.xlsx]

## Sheet: Sheet1
Supplementary Data 5. Patient information of 90 lung adenocarcinoma cases.
Patient ID	Histolgy	Clinical stage	Biopsy Site	Treatment
1300549	Adenocarcinoma	IVA	Lung	gemcitabine+cisplatin
1301227	Adenocarcinoma	IA2	Lung	vinorelbine+cisplatin
1302546	Adenocarcinoma	IIB	Lung	paclitaxel+carboplatin
1305015	Adenocarcinoma	IA3	Lung	paclitaxel+cisplatin
1305464	Adenocarcinoma	IA3	Lung	pemetrexed+cisplatin
1305479	Adenocarcinoma	IVA	Lung	docetaxel+carboplatin
1306059	Adenocarcinoma	IIA	Lung	paclitaxel+carboplatin
1306216	Adenocarcinoma	IA2	Lung	docetaxel+carboplatin
1306226	Adenocarcinoma	IVA	Lung	docetaxel+cisplatin
1308617	Adenocarcinoma	IA3	Lung	paclitaxel+carboplatin
1310753	Adenocarcinoma	IVA	Lung	vinorelbine+cisplatin
1311462	Adenocarcinoma	IA2	Lung	docetaxel+carboplatin
1313920	Adenocarcinoma	IA2	Lung	paclitaxel+carboplatin
1314241	Adenocarcinoma	IA2	Lung	paclitaxel+carboplatin
1316184	Adenocarcinoma	IVA	Lung	docetaxel+carboplatin
1317068	Adenocarcinoma	IIB	Lung	vinorelbine+cisplatin
1317069	Adenocarcinoma	IIA	Lung	vinorelbine+cisplatin
1321530	Adenocarcinoma	IVA	Lung	docetaxel+cisplatin
1321642	Adenocarcinoma	IA3	Lung	docetaxel+cisplatin
1322661	Adenocarcinoma	IA3	Lung	docetaxel+carboplatin
1323776	Adenocarcinoma	IVA	Lung	docetaxel+carboplatin
1323937	Adenocarcinoma	IA2	Lung	vinorelbine+cisplatin
1324156	Adenocarcinoma	IIB	Lung	docetaxel+cisplatin
1325018	Adenocarcinoma	IIIA	Lung	vinorelbine+cisplatin
1332622	Adenocarcinoma	IIB	Lung	docetaxel+cisplatin
1332796	Adenocarcinoma	IA2	Lung	docetaxel+carboplatin
1337934	Adenocarcinoma	IIIA	Lung	vinorelbine+cisplatin
1337938	Adenocarcinoma	IA1	Lung	docetaxel+cisplatin
1338036	Adenocarcinoma	IIB	Lung	docetaxel+cisplatin
1400301	Adenocarcinoma	IVA	Lung	docetaxel+carboplatin
1404377	Adenocarcinoma	IB	Lung	pemetrexed+cisplatin
1404512	Adenocarcinoma	IIB	Lung	pemetrexed+cisplatin
1405922	Adenocarcinoma	IA2	Lung	vinorelbine+cisplatin
1406943	Adenocarcinoma	IVA	Lung	vinorelbine+cisplatin
1408473	Adenocarcinoma	IA3	Lung	docetaxel+carboplatin
1409999	Adenocarcinoma	IA3	Lung	docetaxel+carboplatin
1410451	Adenocarcinoma	IVA	Lung	vinorelbine+cisplatin
1411013	Adenocarcinoma	IA3	Lung	gemcitabine+cisplatin
1411642	Adenocarcinoma	IA3	Lung	docetaxel+cisplatin
1412522	Adenocarcinoma	IB	Lung	docetaxel+carboplatin
1413403	Adenocarcinoma	IIB	Lung	vinorelbine+cisplatin
1414556	Adenocarcinoma	IIB	Lung	docetaxel+carboplatin
1414558	Adenocarcinoma	IIA	Lung	docetaxel+carboplatin
1415693	Adenocarcinoma	IA2	Lung	gemcitabine+cisplatin
1416005	Adenocarcinoma	IIIA	Lung	gemcitabine+cisplatin
1420021	Adenocarcinoma	IA3	Lung	gemcitabine+cisplatin
1413606	Adenocarcinoma	IIIA	Lung	pemetrexed+cisplatin
1415319	Adenocarcinoma	IIB	Lung	pemetrexed+cisplatin
1421862	Adenocarcinoma	IIA	Lung	docetaxel+cisplatin
1422427	Adenocarcinoma	IVA	Lung	vinorelbine+cisplatin
1423787	Adenocarcinoma	IA3	Lung	pemetrexed+cisplatin
1425531	Adenocarcinoma	IB	Lung	paclitaxel+carboplatin
1425633	Adenocarcinoma	IVA	Lung	docetaxel+cisplatin
1426729	Adenocarcinoma	IIIA	Lung	gemcitabine+cisplatin
1427819	Adenocarcinoma	IA3	Lung	paclitaxel+carboplatin
1427977	Adenocarcinoma	IA2	Lung	pemetrexed+cisplatin
1428322	Adenocarcinoma	IA2	Lung	paclitaxel+carboplatin
1428324	Adenocarcinoma	IVA	Lung	docetaxel+carboplatin
1403445	Adenocarcinoma	IIB	Lung	vinorelbine+cisplatin
1435650	Adenocarcinoma	IVA	Lung	gemcitabine+cisplatin
1436141	Adenocarcinoma	IIB	Lung	docetaxel+cisplatin
1436594	Adenocarcinoma	IA2	Lung	docetaxel+carboplatin
1436602	Adenocarcinoma	IA3	Lung	docetaxel+carboplatin
1437174	Adenocarcinoma	IB	Lung	gemcitabine+cisplatin
1438014	Adenocarcinoma	IVA	Lung	vinorelbine+cisplatin
1438275	Adenocarcinoma	IVA	Lung	docetaxel+carboplatin
1438610	Adenocarcinoma	IA3	Lung	vinorelbine+cisplatin
1439999	Adenocarcinoma	IVA	Lung	docetaxel+carboplatin
1440129	Adenocarcinoma	IVA	Lung	docetaxel+carboplatin
1440133	Adenocarcinoma	IA2	Lung	docetaxel+carboplatin
1440498	Adenocarcinoma	IA2	Lung	docetaxel+carboplatin
1500170	Adenocarcinoma	IA2	Lung	gemcitabine+cisplatin
1500192	Adenocarcinoma	IA3	Lung	docetaxel+carboplatin
1501412	Adenocarcinoma	IVA	Lung	vinorelbine+cisplatin
1501898	Adenocarcinoma	IIIA	Lung	docetaxel+carboplatin
1502257	Adenocarcinoma	IVA	Lung	docetaxel+carboplatin
1504180	Adenocarcinoma	IA2	Lung	gemcitabine+cisplatin
1504190	Adenocarcinoma	IVA	Lung	gemcitabine+cisplatin
1506324	Adenocarcinoma	IA2	Lung	docetaxel+carboplatin
1300067	Adenocarcinoma	IIB	Lung	cisplatin+etoposide
1305023	Adenocarcinoma	IVA	Lung	vinorelbine+cisplatin
1314537	Adenocarcinoma	IA2	Lung	docetaxel+cisplatin
1316628	Adenocarcinoma	IIB	Lung	docetaxel+carboplatin
1338276	Adenocarcinoma	IB	Lung	gemcitabine+cisplatin
1426888	Adenocarcinoma	IIB	Lung	docetaxel+cisplatin
1429383	Adenocarcinoma	IVA	Lung	docetaxel+carboplatin
1436445	Adenocarcinoma	IIB	Lung	docetaxel+carboplatin
1437131	Adenocarcinoma	IVA	Lung	gemcitabine+cisplatin
1504581	Adenocarcinoma	IA3	Lung	vinorelbine+cisplatin
1327561	Adenocarcinoma	IVB	Lung	vinorelbine+cisplatin
