# Supplementary material for: ZIP1+ fibroblasts protect lung cancer against chemotherapy via connexin-43 mediated intercellular Zn2+ transfer
Source: Nat Commun. 2022 Oct 7;13:5919. doi: 10.1038/s41467-022-33521-4 (PMC9547061; doi:10.1038/s41467-022-33521-4)
Supplement: Supplementary file 10 — Source Data [file 41467_2022_33521_MOESM10_ESM.xlsx]

## Sheet: Figure 1b
Figure 1b
Time after treatment (day)	PBS (mm3)			DOX (mm3)
0	95.6468	131.45	128.81	93.7443	92.6757	122.221
2	117.182	212.323	223.297	150.834	171.695	155.81
4	188.667	434.763	333.329	241.935	176.851	254.462
6	346.79	558.38	417.027	263.215	185.149	267.19

## Sheet: Figure 1f
Figure 1f
	C0	C1	C2	C3	C4	C5	C6	C7
PBS (%)	21.36	27.3	25.03	20.29	3.35	1.42	0.77	0.48
DOX (%)	54.13	16.02	14.41	11.86	0.88	2.47	0.04	0.2

## Sheet: Figure 2b
Figure 2b
Percentage (%)
Cluster	CA0	CA1	CA2	CA3	CA4	CA5	CA6	CA7	CA8	CA9	CA10	CA11
PBS	11.3008	9.50469	20.8612	15.4507	14.3017	9.12539	8.92459	4.51807	1.41678	3.34672	0.769746	0.479697
DOX	29.7757	22.6791	13.0574	10.429	6.67418	7.77246	4.80616	1.07012	2.60021	0.901155	0.0375481	0.197128

## Sheet: Figure 2d
Figure 2d

## Sheet: Figure 2e
Figure 2e

## Sheet: Figure 2f
Figure 2f

## Sheet: Figure 2g
Figure 2g
ZIP1+/+	ZIP1+/-	ZIP1-/-
99.069	91	29.1379
113.276	47.2759	61.2759
122.241	40.1035	47.069
	68.4483	77.1379
	82.931	42.1724

## Sheet: Figure 2h
Figure 2h

## Sheet: Figure 2i
Figure 2i
A549	A549+CAF	A549+CAF+HEPT
60.4	1163	495
61.6	999	443
64.1	800	384

## Sheet: Figure 2j
Figure 2j
20 min		40 min		60 min
hCAF-mock	hCAF-ZIP1	hCAF-mock	hCAF-ZIP1	hCAF-mock	hCAF-ZIP1
0.437788	1.04608	1.29493	2.7235	2.33641	2.96313
0.465438	0.981567	1.39631	1.87558	1.57143	2.59447
0.465438	1.03687	1.62673	2.58525	1.42396	2.69585
0.235023	1.56221	0.760369

[truncated: 104 more sheets: Figure 3a, Figure 3c, Figure 3d, Figure 3e, Figure 3f, Figure 3g, Figure 3h, Figure 3i, Figure 3j, Figure 3k, Figure 3l, Figure 4a, Figure 4b, Figure 4c, Figure 4d, Figure 4e, Figure 4f, Figure 4g, Figure 4h, Figure 5a …]
